# Supplementary material for: trans-Dibromidobis(3-methyl­pyridine-κN)copper(II)
Source: Acta Crystallogr Sect E Struct Rep Online. 2013 Jan 19;69(Pt 2):m116. doi: 10.1107/S1600536813001414 (PMC3569207; doi:10.1107/S1600536813001414)
Supplement: Supplementary file 1 [file e-69-0m116-sup1.cif]

##############################################################################
#                                                                            #
# This CIF contains the data in a paper accepted for publication in          #
# Acta Crystallographica Section E. It conforms to the requirements of       #
# Notes for Authors for Acta Crystallographica Section E, and has been       #
# peer reviewed under the auspices of the IUCr Commission on Journals.       #
#                                                                            #
# Full details of the Crystallographic Information File format               #
# are given in the paper "The Crystallographic Information File (CIF):       #
# a New Standard Archive File for Crystallography" by S. R. Hall, F. H.      #
# Allen and I. D. Brown [Acta Cryst. (1991), A47, 655-685].                  #
#                                                                            #
# The current version of the core CIF dictionary is obtainable from          #
# ftp://ftp.iucr.org/pub/cif_core.dic.                                       #
#                                                                            #
# Software is freely available for graphical display of the structure(s)     #
# in this CIF. For information consult the CIF software page                 #
# http://www.iucr.org/resources/cif/software.                                #
#                                                                            #
# This file may be used for bona fide research purposes within the           #
# scientific community so long as proper attribution is given to the journal # 
# article from which it was obtained.                                        #
#                                                                            #
##############################################################################
data_I
_audit_creation_method     SHELXL-97
_chemical_name_systematic
;
<i>trans</i>-Dibromidobis(3-methylpyridine-\k<i>N</i>)copper(II)
;
_chemical_name_common     '(3-picoline)2CuBr2'
_chemical_formula_moiety     'C12 H14 Br2 Cu N2'
_chemical_formula_sum     'C12 H14 Br2 Cu N2'
_chemical_formula_iupac     '[Cu Br2 (C6 H7 N)2]'
_chemical_formula_weight     409.61
_chemical_melting_point     ?
_symmetry_cell_setting     monoclinic
_symmetry_space_group_name_H-M     'P 21/c'
_symmetry_space_group_name_Hall     '-P 2ybc'
loop_
    _symmetry_equiv_pos_as_xyz
    'x, y, z'
    '-x, y+1/2, -z+1/2'
    '-x, -y, -z'
    'x, -y-1/2, z-1/2'
_cell_length_a     4.0171(8)
_cell_length_b     14.105(3)
_cell_length_c     11.899(2)
_cell_angle_alpha     90.00
_cell_angle_beta     92.54(3)
_cell_angle_gamma     90.00
_cell_volume     673.5(2)
_cell_formula_units_Z     2
_cell_measurement_reflns_used     2369
_cell_measurement_theta_min     2.24
_cell_measurement_theta_max     29.82
_cell_measurement_temperature     85(2)
_exptl_crystal_description     needle
_exptl_crystal_colour     green
_exptl_crystal_size_max     0.24
_exptl_crystal_size_mid     0.03
_exptl_crystal_size_min     0.03
_exptl_crystal_density_diffrn     2.020
_exptl_crystal_density_meas     ?
_exptl_crystal_density_method     'not measured'
_exptl_crystal_F_000     398
_exptl_absorpt_coefficient_mu     7.532
_exptl_absorpt_correction_type     multi-scan
_exptl_absorpt_process_details     '(SADABS; Bruker, 2001)'
_exptl_absorpt_correction_T_min     0.2651
_exptl_absorpt_correction_T_max     0.8056
_exptl_special_details     ?
_diffrn_ambient_temperature     85(2)
_diffrn_radiation_type     MoK\a
_diffrn_radiation_wavelength     0.71073
_diffrn_radiation_source     'normal-focus sealed tube'
_diffrn_radiation_monochromator     graphite
_diffrn_measurement_device_type     'Bruker/Siemens SMART APEX'
_diffrn_measurement_method     \w
_diffrn_detector_area_resol_mean     8.3
_diffrn_reflns_number     5995
_diffrn_reflns_av_R_equivalents     0.0437
_diffrn_reflns_av_sigmaI/netI     0.0480
_diffrn_reflns_theta_min     2.89
_diffrn_reflns_theta_max     27.49
_diffrn_reflns_theta_full     27.49
_diffrn_measured_fraction_theta_max     0.997
_diffrn_measured_fraction_theta_full     0.997
_diffrn_reflns_limit_h_min     -5
_diffrn_reflns_limit_h_max     4
_diffrn_reflns_limit_k_min     -16
_diffrn_reflns_limit_k_max     18
_diffrn_reflns_limit_l_min     -14
_diffrn_reflns_limit_l_max     15
_diffrn_standards_number     ?
_diffrn_standards_interval_count     ?
_diffrn_standards_interval_time     ?
_diffrn_standards_decay_%     0
_refine_special_details
;
Refinement of <i>F</i>^2^ against ALL reflections. The weighted <i>R</i>-factor
<i>wR</i> and goodness of fit <i>S</i> are based on <i>F</i>^2^, conventional
<i>R</i>-factors <i>R</i> are based on <i>F</i>, with <i>F</i> set to zero for
negative <i>F</i>^2^. The threshold expression of <i>F</i>^2^ >
\s(<i>F</i>^2^) is used only for calculating <i>R</i>-factors(gt) <i>etc</i>.
and is not relevant to the choice of reflections for refinement.
<i>R</i>-factors based on <i>F</i>^2^ are statistically about twice as large
as those based on <i>F</i>, and <i>R</i>- factors based on ALL data will be
even larger.
;
_reflns_number_total     1536
_reflns_number_gt     1283
_reflns_threshold_expression     I>2sigma(I)
_refine_ls_structure_factor_coef     Fsqd
_refine_ls_matrix_type     full
_refine_ls_R_factor_all     0.0435
_refine_ls_R_factor_gt     0.0323
_refine_ls_wR_factor_gt     0.0707
_refine_ls_wR_factor_ref     0.0749
_refine_ls_goodness_of_fit_ref     1.009
_refine_ls_restrained_S_all     1.009
_refine_ls_number_reflns     1536
_refine_ls_number_parameters     80
_refine_ls_number_restraints     0
_refine_ls_hydrogen_treatment     constr
_refine_ls_weighting_scheme     calc
_refine_ls_weighting_details
                 'calc w=1/[\s^2^(Fo^2^)+(0.0388P)^2^] where P=(Fo^2^+2Fc^2^)/3'
_atom_sites_solution_hydrogens     geom
_atom_sites_solution_primary     direct
_atom_sites_solution_secondary     difmap
_refine_ls_shift/su_max     0.000
_refine_ls_shift/su_mean     0.000
_refine_diff_density_max     0.972
_refine_diff_density_min     -0.466
_refine_ls_extinction_method     none
_refine_ls_extinction_coef     ?
_refine_ls_abs_structure_Flack     ?
loop_
    _atom_type_symbol
    _atom_type_description
    _atom_type_scat_dispersion_real
    _atom_type_scat_dispersion_imag
    _atom_type_scat_source
    'C' 'C' 0.0033 0.0016
                         'International Tables Vol C Tables 4.2.6.8 and 6.1.1.4'
    'H' 'H' 0.0000 0.0000
                         'International Tables Vol C Tables 4.2.6.8 and 6.1.1.4'
    'Br' 'Br' -0.2901 2.4595
                         'International Tables Vol C Tables 4.2.6.8 and 6.1.1.4'
    'Cu' 'Cu' 0.3201 1.2651
                         'International Tables Vol C Tables 4.2.6.8 and 6.1.1.4'
    'N' 'N' 0.0061 0.0033
                         'International Tables Vol C Tables 4.2.6.8 and 6.1.1.4'
_computing_data_collection     'SMART (Bruker, 2002)'
_computing_cell_refinement     'SAINT-Plus  (Bruker, 2001)'
_computing_data_reduction     'SAINT-Plus  (Bruker, 2001)'
_computing_structure_solution     'SHELXTL (Sheldrick, 2008)'
_computing_structure_refinement     'SHELXTL (Sheldrick, 2008)'
_computing_molecular_graphics     'SHELXTL (Sheldrick, 2008)'
_computing_publication_material     'SHELXTL (Sheldrick, 2008)'
loop_
    _atom_site_type_symbol
    _atom_site_label
    _atom_site_fract_x
    _atom_site_fract_y
    _atom_site_fract_z
    _atom_site_U_iso_or_equiv
    _atom_site_adp_type
    _atom_site_calc_flag
    _atom_site_refinement_flags
    _atom_site_occupancy
    _atom_site_symmetry_multiplicity
    _atom_site_disorder_assembly
    _atom_site_disorder_group
    Br Br1 0.12621(8) 0.03733(3) 0.83940(3) 0.01337(12) Uani d . 1 1 . .
    Cu Cu1 0.5000 0.0000 1.0000 0.01824(18) Uani d S 1 2 . .
    N N1 0.5100(7) 0.1368(2) 1.0454(2) 0.0154(7) Uani d . 1 1 . .
    C C2 0.6317(9) 0.2051(3) 0.9789(3) 0.0158(8) Uani d . 1 1 . .
    H H2 0.7116 0.1869 0.9081 0.019 Uiso calc R 1 1 . .
    C C3 0.6464(9) 0.2998(3) 1.0082(3) 0.0153(8) Uani d . 1 1 . .
    C C4 0.5247(9) 0.3257(3) 1.1112(3) 0.0165(8) Uani d . 1 1 . .
    H H4 0.5317 0.3899 1.1350 0.020 Uiso calc R 1 1 . .
    C C5 0.3921(9) 0.2560(3) 1.1791(3) 0.0163(8) Uani d . 1 1 . .
    H H5 0.3024 0.2725 1.2490 0.020 Uiso calc R 1 1 . .
    C C6 0.3925(8) 0.1636(3) 1.1440(3) 0.0160(8) Uani d . 1 1 . .
    H H6 0.3057 0.1165 1.1916 0.019 Uiso calc R 1 1 . .
    C C7 0.7889(9) 0.3717(3) 0.9301(3) 0.0211(9) Uani d . 1 1 . .
    H H7A 0.8971 0.3389 0.8690 0.032 Uiso calc R 1 1 . .
    H H7B 0.9531 0.4110 0.9719 0.032 Uiso calc R 1 1 . .
    H H7C 0.6094 0.4120 0.8986 0.032 Uiso calc R 1 1 . .
loop_
    _atom_site_aniso_label
    _atom_site_aniso_U_11
    _atom_site_aniso_U_22
    _atom_site_aniso_U_33
    _atom_site_aniso_U_12
    _atom_site_aniso_U_13
    _atom_site_aniso_U_23
    Br1 0.0162(2) 0.0089(2) 0.01488(19) -0.00020(14) -0.00062(13) 0.00010(13)
    Cu1 0.0286(4) 0.0059(3) 0.0194(3) 0.0034(3) -0.0089(3) -0.0029(2)
    N1 0.0213(16) 0.0084(17) 0.0160(15) 0.0025(12) -0.0051(12) -0.0015(11)
    C2 0.0178(19) 0.015(2) 0.0144(17) 0.0028(15) -0.0028(14) -0.0033(14)
    C3 0.0138(19) 0.012(2) 0.0199(19) -0.0013(14) -0.0027(14) 0.0015(14)
    C4 0.019(2) 0.0076(19) 0.0221(19) -0.0002(15) -0.0038(15) -0.0030(14)
    C5 0.0191(18) 0.017(2) 0.0132(18) 0.0000(15) 0.0024(14) -0.0019(14)
    C6 0.0156(19) 0.013(2) 0.0193(19) -0.0044(14) -0.0007(15) 0.0010(14)
    C7 0.024(2) 0.016(2) 0.023(2) -0.0033(16) 0.0020(16) 0.0028(15)
_geom_special_details
;
All e.s.d.'s (except the e.s.d. in the dihedral angle between two l.s. planes)
are estimated using the full covariance matrix. The cell e.s.d.'s are taken
into account individually in the estimation of e.s.d.'s in distances, angles
and torsion angles; correlations between e.s.d.'s in cell parameters are only
used when they are defined by crystal symmetry. An approximate (isotropic)
treatment of cell e.s.d.'s is used for estimating e.s.d.'s involving l.s.
planes.
;
loop_
    _geom_bond_atom_site_label_1
    _geom_bond_atom_site_label_2
    _geom_bond_site_symmetry_2
    _geom_bond_distance
    _geom_bond_publ_flag
    Br1 Cu1 . 2.4351(8) ?
    Cu1 N1 3_657 2.004(3) ?
    Cu1 N1 . 2.004(3) ?
    Cu1 Br1 3_657 2.4351(8) ?
    N1 C6 . 1.338(4) ?
    N1 C2 . 1.351(5) ?
    C2 C3 . 1.382(5) ?
    C2 H2 . 0.9500 ?
    C3 C4 . 1.388(5) ?
    C3 C7 . 1.506(5) ?
    C4 C5 . 1.393(5) ?
    C4 H4 . 0.9500 ?
    C5 C6 . 1.369(5) ?
    C5 H5 . 0.9500 ?
    C6 H6 . 0.9500 ?
    C7 H7A . 0.9800 ?
    C7 H7B . 0.9800 ?
    C7 H7C . 0.9800 ?
loop_
    _geom_angle_atom_site_label_1
    _geom_angle_atom_site_label_2
    _geom_angle_atom_site_label_3
    _geom_angle_site_symmetry_1
    _geom_angle_site_symmetry_3
    _geom_angle
    _geom_angle_publ_flag
    N1 Cu1 N1 3_657 . 180.0000(10)
                                 ?
    N1 Cu1 Br1 3_657 . 89.57(8) ?
    N1 Cu1 Br1 . . 90.43(8) ?
    N1 Cu1 Br1 3_657 3_657 90.43(8) ?
    N1 Cu1 Br1 . 3_657 89.57(8) ?
    Br1 Cu1 Br1 . 3_657 180.0 ?
    C6 N1 C2 . . 117.6(3) ?
    C6 N1 Cu1 . . 120.3(3) ?
    C2 N1 Cu1 . . 122.1(2) ?
    N1 C2 C3 . . 123.6(3) ?
    N1 C2 H2 . . 118.2 ?
    C3 C2 H2 . . 118.2 ?
    C2 C3 C4 . . 117.7(3) ?
    C2 C3 C7 . . 120.6(3) ?
    C4 C3 C7 . . 121.8(3) ?
    C3 C4 C5 . . 119.0(4) ?
    C3 C4 H4 . . 120.5 ?
    C5 C4 H4 . . 120.5 ?
    C6 C5 C4 . . 119.3(3) ?
    C6 C5 H5 . . 120.4 ?
    C4 C5 H5 . . 120.4 ?
    N1 C6 C5 . . 122.8(3) ?
    N1 C6 H6 . . 118.6 ?
    C5 C6 H6 . . 118.6 ?
    C3 C7 H7A . . 109.5 ?
    C3 C7 H7B . . 109.5 ?
    H7A C7 H7B . . 109.5 ?
    C3 C7 H7C . . 109.5 ?
    H7A C7 H7C . . 109.5 ?
    H7B C7 H7C . . 109.5 ?
loop_
    _geom_torsion_atom_site_label_1
    _geom_torsion_atom_site_label_2
    _geom_torsion_atom_site_label_3
    _geom_torsion_atom_site_label_4
    _geom_torsion_site_symmetry_1
    _geom_torsion_site_symmetry_2
    _geom_torsion_site_symmetry_3
    _geom_torsion_site_symmetry_4
    _geom_torsion
    _geom_torsion_publ_flag
    Br1 Cu1 N1 C6 . . . . 117.1(2) ?
    Br1 Cu1 N1 C6 3_657 . . . -62.9(2) ?
    Br1 Cu1 N1 C2 . . . . -62.5(3) ?
    Br1 Cu1 N1 C2 3_657 . . . 117.5(3) ?
    C6 N1 C2 C3 . . . . 1.2(5) ?
    Cu1 N1 C2 C3 . . . . -179.1(3) ?
    N1 C2 C3 C4 . . . . -0.9(5) ?
    N1 C2 C3 C7 . . . . 179.4(3) ?
    C2 C3 C4 C5 . . . . -0.6(5) ?
    C7 C3 C4 C5 . . . . 179.2(3) ?
    C3 C4 C5 C6 . . . . 1.6(5) ?
    C2 N1 C6 C5 . . . . -0.1(5) ?
    Cu1 N1 C6 C5 . . . . -179.8(3) ?
    C4 C5 C6 N1 . . . . -1.3(5) ?
loop_
    _geom_hbond_atom_site_label_d
    _geom_hbond_atom_site_label_h
    _geom_hbond_atom_site_label_a
    _geom_hbond_site_symmetry_d
    _geom_hbond_site_symmetry_h
    _geom_hbond_site_symmetry_a
    _geom_hbond_distance_dh
    _geom_hbond_distance_ha
    _geom_hbond_distance_da
    _geom_hbond_angle_dha
    _geom_hbond_publ_flag
    C2 H2 Br1 1_555 1_555 1_655 0.95 2.831 3.549(4) 133.10 yes
    C6 H6 Br1 1_555 1_555 3_557 0.95 2.792 3.529(4) 135.02 yes
    C5 H5 Br1 1_555 1_555 4_566 0.95 2.987 3.668(4) 129.76 yes
_iucr_refine_instructions_details
;
TITL bt597 in P2(1)/c
CELL  0.71073    4.0171   14.1050   11.8990    90.000    92.540    90.000
ZERR  2          0.0008    0.0030    0.0020     0.000     0.030     0.000
LATT 1
SYMM -X, 0.5 + Y, 0.5 - Z
SFAC C  H  Br Cu N
UNIT 24 28 4 2 4
OMIT  -3.00  55.00
L.S. 5
ACTA
eqiv_$1 1+x, y, z
eqiv_$2 -x,-y, 2-z
eqiv_$3 x,0.5-y, 0.5+z
CONF
BOND $H
FMAP 2
PLAN 20
rtab dis1 Cu1 br1_$1
rtab dis2 c2 br1_$1
rtab dis3 H2 br1_$1
rtab ang1 c2 h2 br1_$1
rtab dis4 c6 br1_$2
rtab dis5 H6 br1_$2
rtab ang2 c6 h6 br1_$2
rtab dis6 c5 br1_$3
rtab dis7 H5 br1_$3
rtab ang3 c5 h5 br1_$3
SIZE 0.24 0.03 0.03
TEMP -188
WGHT    0.038800
FVAR       0.65459
BR1   3    0.126208    0.037329    0.839396    11.00000    0.01622    0.00889 =
         0.01488    0.00010   -0.00062   -0.00020
CU1   4    0.500000    0.000000    1.000000    10.50000    0.02858    0.00589 =
         0.01937   -0.00286   -0.00886    0.00345
N1    5    0.510000    0.136819    1.045384    11.00000    0.02130    0.00835 =
         0.01597   -0.00149   -0.00509    0.00250
C2    1    0.631692    0.205060    0.978912    11.00000    0.01784    0.01482 =
         0.01439   -0.00331   -0.00284    0.00277
AFIX  43
H2    2    0.711597    0.186899    0.908105    11.00000   -1.20000
AFIX   0
C3    1    0.646353    0.299795    1.008219    11.00000    0.01384    0.01195 =
         0.01993    0.00150   -0.00271   -0.00129
C4    1    0.524678    0.325667    1.111208    11.00000    0.01947    0.00765 =
         0.02210   -0.00301   -0.00378   -0.00022
AFIX  43
H4    2    0.531735    0.389949    1.135027    11.00000   -1.20000
AFIX   0
C5    1    0.392098    0.256017    1.179116    11.00000    0.01912    0.01686 =
         0.01320   -0.00185    0.00244   -0.00004
AFIX  43
H5    2    0.302384    0.272453    1.249041    11.00000   -1.20000
AFIX   0
C6    1    0.392527    0.163624    1.143967    11.00000    0.01560    0.01298 =
         0.01933    0.00099   -0.00069   -0.00439
AFIX  43
H6    2    0.305686    0.116494    1.191609    11.00000   -1.20000
AFIX   0
C7    1    0.788943    0.371690    0.930073    11.00000    0.02450    0.01595 =
         0.02289    0.00282    0.00195   -0.00330
AFIX 137
H7A   2    0.897145    0.338857    0.868950    11.00000   -1.50000
H7B   2    0.953096    0.410992    0.971869    11.00000   -1.50000
H7C   2    0.609369    0.412004    0.898553    11.00000   -1.50000
HKLF 4 1 -1.0000  0.0000  0.0000  0.0000  1.0000  0.0000  0.0000  0.0000 -1.0000
REM  bt597 in P2(1)/c
REM R1 =  0.0323 for   1283 Fo > 4sig(Fo)  and  0.0435 for all   1536 data
REM     80 parameters refined using      0 restraints
END
WGHT      0.0388      0.0000
REM Highest difference peak  0.972,  deepest hole -0.466,  1-sigma level  0.140
Q1    1  -0.0666  0.0355  0.8784  11.00000  0.05    0.97
Q2    1   0.0257  0.0359  0.7660  11.00000  0.05    0.93
Q3    1   0.2529  0.0351  0.9005  11.00000  0.05    0.83
Q4    1   0.3295  0.0389  0.8276  11.00000  0.05    0.81
Q5    1   0.7319 -0.0001  0.9817  11.00000  0.05    0.73
Q6    1   0.1089 -0.0153  0.8390  11.00000  0.05    0.67
Q7    1   0.1134  0.0961  0.8459  11.00000  0.05    0.65
Q8    1   0.5796 -0.0051  1.0634  11.00000  0.05    0.48
Q9    1   0.0000  0.0000  1.0000  10.50000  0.05    0.47
Q10   1   0.6147  0.2993  1.0614  11.00000  0.05    0.43
Q11   1   0.9987  0.3757  0.9401  11.00000  0.05    0.42
Q12   1   0.5244  0.0320  0.7769  11.00000  0.05    0.40
Q13   1  -0.3351  0.0417  0.8462  11.00000  0.05    0.40
Q14   1   0.4414  0.3396  1.0191  11.00000  0.05    0.39
Q15   1  -0.3713  0.0476  0.8168  11.00000  0.05    0.39
Q16   1   1.1585  0.3452  0.8802  11.00000  0.05    0.39
Q17   1   0.4420  0.2842  1.2796  11.00000  0.05    0.37
Q18   1   0.6085  0.4823  1.1597  11.00000  0.05    0.37
Q19   1   0.4433  0.0717  1.0492  11.00000  0.05    0.35
Q20   1   0.3834 -0.0223  0.8740  11.00000  0.05    0.34
;
data_global
_journal_date_recd_electronic     2013-01-06
_journal_date_accepted     2013-01-14
_journal_name_full     'Acta Crystallographica, Section E'
_journal_year     2013
_journal_volume     69
_journal_issue      2
_journal_page_first     m116
_journal_page_last     m116
_journal_paper_category     QM
_journal_paper_doi     10.1107/S1600536813001414
_journal_coeditor_code     LR2097
_publ_contact_author_name     'Firas F. Awwadi'
_publ_contact_author_address
;
Department of Chemistry, The University of Jordan, Amman 11942, Jordan
;
_publ_contact_author_email     'f.awwadi@ju.edu.jo'
_publ_contact_author_fax     ?
_publ_contact_author_phone     ?
_publ_section_title
;
<i>trans</i>-Dibromidobis(3-methylpyridine-\k<i>N</i>)copper(II)
;
loop_
    _publ_author_name
    _publ_author_footnote
    _publ_author_address
    'Awwadi, Firas F.' .
;
Department of Chemistry, The University of Jordan, Amman 11942, Jordan
;
