# Supplementary material for: trans-Dibromidobis(3-methyl­pyridine-κN)copper(II)
Source: Acta Crystallogr Sect E Struct Rep Online. 2013 Jan 19;69(Pt 2):m116. doi: 10.1107/S1600536813001414 (PMC3569207; doi:10.1107/S1600536813001414)
Supplement: Supplementary file 2 [file e-69-0m116-Isup2.hkl]

# 
# h,k,l, Fc-squared, Fo-squared, sigma(Fo-squared) and status flag 
# 
data_I
_shelx_title ' bt597 in P2(1)/c' 
_shelx_refln_list_code          4 
_shelx_F_calc_maximum      148.10 
_exptl_crystal_F_000       398.00 
_reflns_d_resolution_high  0.7697 
 
loop_ 
 _symmetry_equiv_pos_as_xyz 
 'x, y, z' 
 '-x, y+1/2, -z+1/2' 
 '-x, -y, -z' 
 'x, -y-1/2, z-1/2' 
 
_cell_length_a     4.0171 
_cell_length_b    14.1050 
_cell_length_c    11.8990 
_cell_angle_alpha  90.000 
_cell_angle_beta   92.540 
_cell_angle_gamma  90.000 
 
_shelx_F_squared_multiplier     1.000 
 
loop_ 
 _refln_index_h 
 _refln_index_k 
 _refln_index_l 
 _refln_F_squared_calc 
 _refln_F_squared_meas 
 _refln_F_squared_sigma 
 _refln_observed_status 
   1   0   0     3357.05     3446.25    146.30 o 
   2   0   0     2705.56     2731.07     90.00 o 
   3   0   0     5838.57     5545.80    175.63 o 
   4   0   0     1888.24     2141.24    140.77 o 
   5   0   0      849.59      769.39    100.49 o 
   1   1   0       12.61       10.18      4.48 o 
   2   1   0      485.49      486.10     28.40 o 
   3   1   0      202.28      212.69     17.57 o 
   4   1   0        1.21        0.46     36.77 o 
   5   1   0       27.42       -7.35     66.16 o 
   0   2   0     7444.25     8895.49    255.47 o 
   1   2   0     5536.71     5935.55    110.35 o 
   2   2   0     1002.66      930.57     25.50 o 
   3   2   0     6553.40     6314.79    124.90 o 
   4   2   0      413.04      440.31     38.02 o 
   5   2   0     1349.67     1557.86    176.23 o 
   1   3   0     2064.70     2071.30     99.35 o 
   2   3   0     2911.42     2886.67     60.23 o 
   3   3   0      953.45      928.90     34.11 o 
   4   3   0       33.05       56.22     33.60 o 
   5   3   0      480.59      468.37     66.07 o 
   0   4   0     8165.16     9452.86    332.72 o 
   1   4   0       46.74       43.51      8.44 o 
   2   4   0      669.89      696.32     25.51 o 
   3   4   0     1262.31     1215.88     40.26 o 
   4   4   0      748.32      675.34     58.50 o 
   5   4   0      423.14      511.60     88.26 o 
   1   5   0     6322.31     6762.65    144.09 o 
   2   5   0     6489.72     6408.28    139.29 o 
   3   5   0     1711.95     1691.34     50.12 o 
   4   5   0       39.18       81.70     35.87 o 
   5   5   0      430.50      450.96     68.79 o 
   0   6   0     7552.41     8960.57    334.36 o 
   1   6   0     2390.50     2532.79     61.89 o 
   2   6   0     1778.45     1707.59     42.43 o 
   3   6   0     1384.63     1403.32     95.71 o 
   4   6   0       96.72       98.91     39.91 o 
   1   7   0     3372.78     3295.29     82.42 o 
   2   7   0     8327.85     8525.99    212.94 o 
   3   7   0     1195.27     1209.54    111.09 o 
   4   7   0        2.04       -9.83     27.65 o 
   0   8   0      283.91      189.90     35.89 o 
   1   8   0     2802.16     2699.53     68.70 o 
   2   8   0      826.69      759.61     31.86 o 
   3   8   0      334.48      340.08     66.79 o 
   4   8   0     1165.03     1145.95     63.21 o 
   1   9   0     3657.86     3709.74    161.59 o 
   2   9   0     1697.66     1579.75     60.65 o 
   3   9   0     1996.01     1897.09    106.50 o 
   4   9   0        8.31      -41.44     37.65 o 
   0  10   0      648.60      601.55     67.28 o 
   1  10   0     4237.31     4321.06    125.20 o 
   2  10   0      334.27      406.95     67.18 o 
   3  10   0      344.75      355.18     47.40 o 
   4  10   0     1380.83     1502.00    123.98 o 
   1  11   0       68.58       80.23     29.46 o 
   2  11   0     2858.65     2733.42     93.25 o 
   3  11   0       78.07       21.82     40.08 o 
   4  11   0        0.74       68.92     47.17 o 
   0  12   0     1738.26     1895.85    128.87 o 
   1  12   0     5701.74     5933.36    248.88 o 
   2  12   0     1038.80     1031.82     57.17 o 
   3  12   0      242.47      224.57     52.49 o 
   1  13   0      330.40      390.20     40.74 o 
   2  13   0       25.02       34.01     28.01 o 
   3  13   0       37.36       58.19     49.39 o 
   0  14   0     1208.28     1401.72    115.10 o 
   1  14   0     4021.22     4146.15    138.04 o 
   2  14   0      339.54      459.63     58.93 o 
   3  14   0      258.90      175.68     54.62 o 
   1  15   0      263.00      244.90     45.79 o 
   2  15   0      160.75      164.40     39.68 o 
   0  16   0      202.79      224.11     69.17 o 
   1  16   0     2754.15     2696.56    127.03 o 
   2  16   0      304.97      251.16     48.51 o 
   1  17   0     1024.53     1263.48    216.42 o 
   0  18   0       85.49      213.49     81.75 o 
  -5   1   1        2.63       -3.87     56.99 o 
  -4   1   1      133.12      135.49     39.42 o 
  -3   1   1     7777.81     7373.40    192.89 o 
  -2   1   1     1484.19     1400.66     32.96 o 
  -1   1   1     8258.10     8422.83    172.94 o 
   1   1   1     2181.69     2248.92     86.65 o 
   2   1   1    17057.81    17570.58    509.82 o 
   3   1   1      255.81      295.21     20.82 o 
   4   1   1      162.39      214.18     32.89 o 
   5   1   1     2167.55     2129.50    109.55 o 
  -5   2   1      387.81      447.17     62.52 o 
  -4   2   1      451.49      482.62     40.36 o 
  -3   2   1       79.37       91.01     14.00 o 
  -2   2   1      609.48      595.42     21.76 o 
  -1   2   1     5742.83     5988.99    124.67 o 
   0   2   1      965.80     1111.57     44.57 o 
   1   2   1      153.88      158.68     10.55 o 
   2   2   1      292.86      275.98     22.41 o 
   3   2   1     1037.21     1018.98     50.22 o 
   4   2   1      201.23      242.93     41.44 o 
   5   2   1       44.60      -22.22     64.79 o 
  -5   3   1        4.75       -8.01     78.41 o 
  -4   3   1        1.95        3.44     24.61 o 
  -3   3   1     7159.98     6953.37    154.84 o 
  -2   3   1      391.60      362.29     24.68 o 
  -1   3   1     3307.62     3201.64     70.65 o 
   0   3   1    10747.11    12833.12    303.23 o 
   1   3   1     3122.63     3335.90     65.78 o 
   3   3   1       96.93       90.54     18.04 o 
   4   3   1       25.16      -10.77     20.03 o 
   5   3   1     1404.47     1525.53     98.64 o 
  -5   4   1      632.46      751.52     96.94 o 
  -4   4   1     1369.31     1330.13    139.31 o 
  -3   4   1      207.85      202.53     24.82 o 
  -2   4   1     1566.96     1510.17     41.14 o 
  -1   4   1     7069.72     7425.71    155.91 o 
   0   4   1     5731.72     6842.87    144.47 o 
   1   4   1      809.28      832.94     23.14 o 
   2   4   1     2016.14     1938.24     44.41 o 
   3   4   1     2317.07     2254.38     53.94 o 
   4   4   1     1515.41     1493.73     55.27 o 
   5   4   1        6.42       31.78     49.74 o 
  -5   5   1        1.41      -26.51     49.15 o 
  -4   5   1        0.05       -3.86     32.78 o 
  -3   5   1     1854.37     1849.31     66.84 o 
  -2   5   1       52.67       89.48     12.01 o 
  -1   5   1     1305.38     1264.77     52.72 o 
   0   5   1     5217.09     5771.30    151.45 o 
   1   5   1        1.39        8.35      6.85 o 
   2   5   1     3002.73     2850.32     60.28 o 
   3   5   1      305.44      317.54     27.61 o 
   4   5   1       12.61       31.25     27.87 o 
  -4   6   1     1295.19     1304.49    142.36 o 
  -3   6   1      237.47      223.68     25.01 o 
  -2   6   1     1582.93     1598.63     45.31 o 
  -1   6   1     5313.05     5398.15    118.82 o 
   0   6   1    11640.35    13869.34    288.15 o 
   1   6   1      539.07      484.82     33.15 o 
   2   6   1     1771.29     1624.87     50.17 o 
   3   6   1     4327.26     3983.05    113.99 o 
   4   6   1     1815.35     1704.60     89.59 o 
  -4   7   1      254.08      265.81     46.10 o 
  -3   7   1      185.70      165.88     33.16 o 
  -2   7   1     1712.22     1697.40     58.33 o 
  -1   7   1     2643.72     2813.87     69.61 o 
   0   7   1     2330.13     2627.84     81.26 o 
   1   7   1     3810.04     4081.98    149.63 o 
   2   7   1     2039.44     1956.25     69.84 o 
   3   7   1      801.14      761.53     42.26 o 
   4   7   1      309.19      285.47     80.43 o 
  -4   8   1     1173.57     1041.24     74.77 o 
  -3   8   1      202.80      270.51     38.24 o 
  -2   8   1     1120.38     1039.97     37.89 o 
  -1   8   1     8047.44     8263.03    179.62 o 
   0   8   1     3968.51     4528.25    182.22 o 
   1   8   1      338.28      376.29     28.74 o 
   2   8   1     1196.74     1146.75     57.64 o 
   3   8   1     3855.68     3474.87    190.50 o 
   4   8   1      836.63      832.14     71.01 o 
  -4   9   1      970.16      956.76     74.17 o 
  -3   9   1        4.81      -36.79     27.98 o 
  -2   9   1     5158.83     4929.35    134.72 o 
  -1   9   1     1229.33     1296.26     47.71 o 
   0   9   1      141.26      208.73     33.66 o 
   1   9   1     5159.26     5007.47    137.90 o 
   2   9   1        8.05       18.85     20.26 o 
   3   9   1      623.40      505.28    133.42 o 
   4   9   1      641.81      707.42     67.09 o 
  -4  10   1      958.64      981.10    123.41 o 
  -3  10   1      158.73      150.05     38.86 o 
  -2  10   1     1112.40     1011.85     70.83 o 
  -1  10   1     2839.43     2654.25    106.20 o 
   0  10   1     2172.22     2530.87    100.61 o 
   1  10   1      153.95      159.59     26.47 o 
   2  10   1     1469.45     1467.66     63.45 o 
   3  10   1      429.88      388.47     49.55 o 
   4  10   1     1102.80      999.88     82.58 o 
  -4  11   1      460.73      393.64     60.87 o 
  -3  11   1     1029.90     1014.98     72.23 o 
  -2  11   1     2768.15     2665.94     90.36 o 
  -1  11   1       10.03       26.46     17.77 o 
   0  11   1      115.84      143.00     32.26 o 
   1  11   1     6749.25     6870.26    187.57 o 
   2  11   1      887.54      875.57     51.06 o 
   3  11   1      597.67      694.23    119.15 o 
   4  11   1      852.40      782.19     75.88 o 
  -3  12   1       44.55      -12.32     36.34 o 
  -2  12   1      105.12       96.47     29.67 o 
  -1  12   1      342.95      376.08     39.05 o 
   0  12   1      533.22      473.23     72.42 o 
   1  12   1        0.58      -17.46     23.52 o 
   2  12   1       19.33       16.70     26.57 o 
   3  12   1      411.79      439.15     58.65 o 
  -3  13   1      802.03      803.09     74.26 o 
  -2  13   1     4649.65     4729.78    144.90 o 
  -1  13   1      206.65      230.69     35.33 o 
   0  13   1        5.46      -20.24     26.45 o 
   1  13   1     8125.56     8016.52    304.49 o 
   2  13   1      711.25      574.37     48.06 o 
   3  13   1      631.47      623.06     68.12 o 
  -3  14   1        1.48       46.34     49.18 o 
  -2  14   1       30.43       41.15     55.51 o 
  -1  14   1      160.17      221.62     39.21 o 
   0  14   1       28.56       25.17     47.40 o 
   1  14   1        4.90        0.35     26.76 o 
   2  14   1       27.02       36.54     32.35 o 
   3  14   1        1.86       15.30     49.84 o 
  -2  15   1     4664.33     4536.89    203.84 o 
  -1  15   1      397.69      470.90     57.64 o 
   0  15   1        7.07        2.41     47.48 o 
   1  15   1     5949.55     6069.55    261.63 o 
   2  15   1       93.82      119.30     39.43 o 
  -2  16   1      167.35      182.55     73.89 o 
  -1  16   1      656.19      707.97     71.31 o 
   0  16   1      883.19      979.23     77.12 o 
   1  16   1        4.44       24.15     37.33 o 
   2  16   1       38.80       92.99     41.65 o 
  -1  17   1       38.91      138.26     64.05 o 
   0  17   1       29.18       31.58     43.27 o 
   1  17   1     1745.51     1694.88    102.81 o 
   0  18   1      921.21     1056.01     87.32 o 
  -5   0   2      431.79      535.18     91.20 o 
  -4   0   2     1418.39     1567.28    116.17 o 
  -3   0   2     1882.36     1845.43     70.52 o 
  -2   0   2     2966.57     3019.25     97.40 o 
  -1   0   2    21366.65    21599.71    876.86 o 
   0   0   2     3529.54     3921.20     98.18 o 
   1   0   2     4996.61     5175.35    153.89 o 
   2   0   2    18710.43    18994.58    783.11 o 
   3   0   2     1161.01     1172.99     56.14 o 
   4   0   2     1658.98     1736.75    208.53 o 
   5   0   2      458.09      499.96     93.47 o 
  -5   1   2        6.23        4.55     49.09 o 
  -4   1   2       59.68       97.56     36.39 o 
  -3   1   2      545.18      526.49     30.45 o 
  -2   1   2       15.90        7.05      9.18 o 
  -1   1   2       78.78       77.65      9.74 o 
   0   1   2      244.96      278.28     12.13 o 
   1   1   2    13567.52    14233.05    334.93 o 
   2   1   2     1722.46     1944.59     61.89 o 
   3   1   2       47.39       58.60     14.13 o 
   4   1   2       99.96       91.68     35.77 o 
   5   1   2      183.19      135.45     53.13 o 
  -5   2   2      688.04      778.22     93.42 o 
  -4   2   2     1579.71     1633.62     94.39 o 
  -3   2   2     2867.52     2952.05     86.57 o 
  -2   2   2      570.31      509.49     25.98 o 
  -1   2   2    21236.88    21895.59    513.20 o 
   0   2   2      192.92      201.45      8.62 o 
   1   2   2      117.67      139.34     11.00 o 
   2   2   2    10295.83    10113.45    211.78 o 
   3   2   2     1062.63     1054.27     37.70 o 
   4   2   2     1416.07     1393.78     53.15 o 
   5   2   2      564.80      604.18     68.68 o 
  -5   3   2       73.67       79.27     50.53 o 
  -4   3   2      821.81      830.38     61.34 o 
  -3   3   2     1118.52     1102.79     40.13 o 
  -2   3   2     2344.64     2373.67     57.31 o 
  -1   3   2     1267.04     1361.89     31.77 o 
   0   3   2     7242.34     7770.74    127.70 o 
   1   3   2     2874.87     2964.78     67.53 o 
   2   3   2     1417.71     1449.42     40.27 o 
   3   3   2      465.41      450.26     25.80 o 
   4   3   2     1271.77     1285.10     52.16 o 
   5   3   2      146.82      160.80     86.33 o 
  -5   4   2      136.66      117.51     57.87 o 
  -4   4   2      500.37      524.04     42.93 o 
  -3   4   2      343.27      341.63     39.35 o 
  -2   4   2      686.79      694.03     26.90 o 
  -1   4   2    10155.49    10427.97    215.87 o 
   0   4   2       25.76       49.59      9.29 o 
   1   4   2       33.93       12.34      7.87 o 
   2   4   2     6602.20     6190.26    109.07 o 
   3   4   2      301.65      277.32     23.42 o 
   4   4   2      421.57      403.47     63.08 o 
   5   4   2      291.63      321.15     63.01 o 
  -5   5   2      132.77      162.18     56.76 o 
  -4   5   2     1546.69     1586.13     85.39 o 
  -3   5   2     4278.81     4231.61    102.98 o 
  -2   5   2      160.18      151.57     13.59 o 
  -1   5   2       86.02       70.10     10.77 o 
   1   5   2     4067.19     4114.54     93.78 o 
   2   5   2     1774.60     1824.45     44.64 o 
   3   5   2      476.97      455.94     25.35 o 
   4   5   2     1323.30     1360.04    114.29 o 
  -4   6   2      327.18      336.55     47.22 o 
  -3   6   2      715.41      728.09     35.44 o 
  -2   6   2      627.44      607.24     26.61 o 
   0   6   2     3073.99     3796.33     88.14 o 
   1   6   2     2595.26     2571.71     75.73 o 
   2   6   2     2039.79     1925.28     49.51 o 
   3   6   2      150.00      162.86     18.58 o 
   4   6   2      243.51      242.40     44.71 o 
  -4   7   2     2073.65     2183.25    105.94 o 
  -3   7   2     3250.29     3064.11     96.06 o 
  -2   7   2      921.88      917.60     34.36 o 
  -1   7   2     1137.95     1147.74     36.77 o 
   0   7   2     5814.56     6607.92    186.21 o 
   1   7   2     8063.72     8128.66    205.27 o 
   2   7   2      534.95      478.06     25.62 o 
   3   7   2      175.67      228.42     35.07 o 
   4   7   2     1893.25     1875.10     96.19 o 
  -4   8   2      175.06      219.55     59.31 o 
  -3   8   2      746.17      727.65     66.43 o 
  -2   8   2     2480.65     2427.91     68.48 o 
  -1   8   2        4.63       26.05     13.06 o 
   0   8   2     1904.79     1959.34     55.66 o 
   1   8   2     2142.79     2058.40    103.51 o 
   2   8   2      173.75      166.95     25.14 o 
   3   8   2     2631.35     2435.58     85.03 o 
   4   8   2      567.78      624.47    142.39 o 
  -4   9   2      489.66      506.73     59.23 o 
  -3   9   2     2292.92     2095.52     79.82 o 
  -2   9   2     1510.32     1408.34     47.93 o 
  -1   9   2     1156.44     1224.77     43.08 o 
   0   9   2     3420.38     3802.73    129.41 o 
   1   9   2     5057.08     5314.34    146.76 o 
   2   9   2      656.42      651.45     43.00 o 
   3   9   2      477.31      463.12     41.34 o 
   4   9   2     1357.91     1263.99     86.88 o 
  -4  10   2       99.67      129.13     97.14 o 
  -3  10   2        4.95       43.29     34.06 o 
  -2  10   2     4465.41     4162.40    160.11 o 
  -1  10   2       54.54       60.94     17.62 o 
   0  10   2     4997.88     5458.71    148.78 o 
   1  10   2     2616.19     2688.63     89.20 o 
   2  10   2      640.78      702.95     90.14 o 
   3  10   2     1352.74     1303.44     63.65 o 
   4  10   2      161.57      107.81     82.35 o 
  -4  11   2      571.14      303.47     68.67 o 
  -3  11   2      675.92      699.45     61.89 o 
  -2  11   2       35.66       57.55     24.82 o 
  -1  11   2       75.47      107.45     20.82 o 
   0  11   2     2730.70     3133.71    142.64 o 
   1  11   2     1089.70     1151.45     76.50 o 
   2  11   2      103.49       80.46     27.01 o 
   3  11   2       70.95       70.21     31.49 o 
   4  11   2      404.75      213.58    114.62 o 
  -3  12   2        0.59       18.03     38.21 o 
  -2  12   2     4226.92     4324.53    133.69 o 
  -1  12   2     2070.94     2033.04     89.83 o 
   0  12   2     1314.51     1565.44     80.73 o 
   1  12   2     1393.68     1563.08     67.97 o 
   2  12   2      374.94      425.59     40.88 o 
   3  12   2     5002.71     4830.59    150.62 o 
  -3  13   2       45.52      120.62     46.59 o 
  -2  13   2       13.35        8.83     29.91 o 
  -1  13   2      203.01      212.21     28.96 o 
   0  13   2       63.39       54.90     63.97 o 
   1  13   2       46.99      101.28     34.11 o 
   2  13   2       10.45       19.91     29.04 o 
   3  13   2        0.10        9.04     44.53 o 
  -3  14   2        2.14       -3.78    108.86 o 
  -2  14   2     4844.78     4723.92    148.84 o 
  -1  14   2      488.80      547.94     48.84 o 
   0  14   2     3991.24     4383.01    166.43 o 
   1  14   2     2576.00     2740.36    119.40 o 
   2  14   2      719.93      660.23     59.34 o 
   3  14   2     2727.43     2521.37    159.10 o 
  -2  15   2      175.19      177.29    109.21 o 
  -1  15   2      124.39      108.21     37.90 o 
   0  15   2      212.18      381.25     89.80 o 
   1  15   2      550.69      542.03     59.12 o 
   2  15   2       34.41       65.97     37.01 o 
  -2  16   2     2603.08     2657.31    148.80 o 
  -1  16   2      419.94      581.04     99.79 o 
   0  16   2     1858.34     2069.38    109.07 o 
   1  16   2     1360.76     1381.37     88.51 o 
   2  16   2      353.50      337.51     70.22 o 
  -1  17   2      270.78      370.46     72.68 o 
   0  17   2      865.15     1188.65     89.36 o 
   1  17   2      725.23      776.26     74.08 o 
   0  18   2      372.33      439.12     66.83 o 
  -5   1   3      199.15      184.62     52.36 o 
  -4   1   3     4764.09     5078.39    181.94 o 
  -3   1   3      325.05      310.30     36.00 o 
  -2   1   3      784.66      788.02     30.34 o 
  -1   1   3    20864.71    21354.87    501.09 o 
   0   1   3     4070.73     4414.79     84.44 o 
   1   1   3    13172.76    13552.79    208.43 o 
   2   1   3     4040.02     3972.52    105.65 o 
   3   1   3      274.19      263.57     30.96 o 
   4   1   3     4688.92     4889.46    108.62 o 
   5   1   3       62.78      139.07     52.06 o 
  -5   2   3       35.71       22.70     48.77 o 
  -4   2   3        0.25      -17.06     32.07 o 
  -3   2   3      695.57      692.81     52.82 o 
  -2   2   3      662.52      632.18     28.68 o 
  -1   2   3     1411.15     1468.90     44.95 o 
   0   2   3      278.88      272.70     14.37 o 
   1   2   3     1919.24     1932.34     42.96 o 
   2   2   3      971.85      965.38     37.33 o 
   3   2   3     1048.74     1053.77     38.81 o 
   4   2   3       94.57      109.15     21.72 o 
   5   2   3      188.41      274.47     59.41 o 
  -5   3   3      333.55      308.05     60.37 o 
  -4   3   3     1903.50     2061.25    122.26 o 
  -3   3   3      164.60      170.55     36.35 o 
  -2   3   3      731.96      721.48     31.81 o 
  -1   3   3     9831.95    10034.62    185.70 o 
   0   3   3     1626.48     1780.92     34.91 o 
   1   3   3     7271.64     7042.27    133.96 o 
   2   3   3      333.62      294.59     16.23 o 
   3   3   3     1109.53     1233.56     62.86 o 
   4   3   3     2185.94     2218.57     85.95 o 
  -5   4   3      459.28      513.24     71.65 o 
  -4   4   3       64.15       48.02     27.78 o 
  -3   4   3     1222.84     1190.03     43.21 o 
  -2   4   3     5432.91     5622.91    125.58 o 
  -1   4   3     1584.52     1494.54     35.33 o 
   0   4   3        0.89       -0.28      5.88 o 
   1   4   3     4539.62     4629.61     92.36 o 
   2   4   3     4509.91     4491.06    113.12 o 
   3   4   3      711.57      706.74     34.84 o 
   4   4   3       10.59       23.13     23.51 o 
  -4   5   3      925.83      953.45     57.74 o 
  -3   5   3       31.50       27.57     16.63 o 
  -2   5   3      428.85      413.37     28.31 o 
  -1   5   3     2265.04     2074.10     46.81 o 
   0   5   3       27.94       24.47      6.73 o 
   1   5   3     5910.31     6261.55    121.62 o 
   2   5   3     1944.05     1910.20     47.50 o 
   3   5   3       61.98       76.09     16.82 o 
   4   5   3     1441.51     1343.99     64.06 o 
  -4   6   3        3.62       23.55     31.43 o 
  -3   6   3     2770.06     2544.69     71.60 o 
  -2   6   3     6084.50     6011.07    119.98 o 
  -1   6   3     4481.90     4464.90     90.52 o 
   0   6   3     1577.88     1758.86     37.60 o 
   1   6   3     3298.25     3076.89     75.74 o 
   2   6   3     6612.01     6406.20    127.28 o 
   3   6   3      864.13      896.31     39.73 o 
   4   6   3       25.44       19.52     28.46 o 
  -4   7   3      276.67      294.49     48.00 o 
  -3   7   3      593.12      598.22     40.79 o 
  -2   7   3     1151.42     1155.03     35.78 o 
  -1   7   3     1781.03     1682.80     55.84 o 
   0   7   3     2130.59     2268.86     86.32 o 
   1   7   3      607.21      581.04     33.00 o 
   2   7   3     1235.38     1140.69     36.99 o 
   3   7   3     1045.21      970.47     44.56 o 
   4   7   3      256.64      267.76     56.31 o 
  -4   8   3        6.70       -2.07     55.70 o 
  -3   8   3     2553.21     2491.47     73.19 o 
  -2   8   3     3518.61     3385.37     76.63 o 
  -1   8   3     2816.12     2717.42     70.36 o 
   0   8   3       12.73        5.28     10.57 o 
   1   8   3     5004.07     4936.46    137.74 o 
   2   8   3     3647.96     3546.28    106.72 o 
   3   8   3     1466.84     1405.03     64.97 o 
   4   8   3       42.10       28.03     43.03 o 
  -4   9   3      153.35      114.13     45.33 o 
  -3   9   3      983.53     1086.75     88.56 o 
  -2   9   3      927.45      899.22     40.96 o 
  -1   9   3      135.74      150.20     18.52 o 
   0   9   3     6847.62     7511.02    241.53 o 
   1   9   3      110.31      137.28     24.39 o 
   2   9   3      524.74      521.50     39.83 o 
   3   9   3     1373.68     1285.90     62.28 o 
   4   9   3      325.54      315.54     67.50 o 
  -4  10   3      139.35      171.95     51.57 o 
  -3  10   3      286.19      341.41     36.45 o 
  -2  10   3     2650.05     2707.35     75.27 o 
  -1  10   3      499.32      516.07     42.02 o 
   0  10   3       71.36      111.70     21.85 o 
   1  10   3     1985.17     2019.29     94.35 o 
   2  10   3     2036.81     1951.82     76.19 o 
   3  10   3      910.52      937.18     57.93 o 
   4  10   3      104.69       99.57     52.91 o 
  -4  11   3      540.12      490.36     63.39 o 
  -3  11   3     2069.55     2043.82     81.45 o 
  -2  11   3      615.28      659.24     38.64 o 
  -1  11   3      893.31      863.77     52.03 o 
   0  11   3     6946.05     7575.56    200.59 o 
   1  11   3       63.65       66.18     24.15 o 
   2  11   3      221.26      234.39     34.31 o 
   3  11   3     2905.62     2754.03    101.42 o 
   4  11   3      165.17      161.32     61.82 o 
  -3  12   3      313.59      326.74     57.80 o 
  -2  12   3      156.46      192.43     42.94 o 
  -1  12   3      496.56      499.63     35.16 o 
   0  12   3      222.94      278.92     37.80 o 
   1  12   3       61.76       99.09     40.47 o 
   2  12   3      524.85      526.13     46.14 o 
   3  12   3       33.00      -20.55     32.89 o 
  -3  13   3     1825.66     1818.49     82.36 o 
  -2  13   3      556.22      461.77    113.48 o 
  -1  13   3      633.76      694.19     43.71 o 
   0  13   3     8218.83     8872.97    290.41 o 
   1  13   3      110.09      152.34     36.44 o 
   2  13   3      130.05      131.47     34.23 o 
   3  13   3     2390.52     2359.21     98.97 o 
  -3  14   3       25.79      -12.72     35.75 o 
  -2  14   3      130.99      174.19     49.02 o 
  -1  14   3        0.31      -13.80     24.82 o 
   0  14   3        8.30      -27.02     44.43 o 
   1  14   3        5.49       19.64     63.41 o 
   2  14   3      107.24       78.07     36.05 o 
   3  14   3       76.75       41.83     43.27 o 
  -2  15   3      596.97      628.20     72.77 o 
  -1  15   3      120.23      156.23     64.06 o 
   0  15   3     5547.55     6045.47    247.88 o 
   1  15   3      100.92      130.98     50.60 o 
   2  15   3      264.22      385.39     49.89 o 
  -2  16   3      403.88      489.97     77.54 o 
  -1  16   3      495.95      537.39     66.42 o 
   0  16   3       68.33       40.29     40.06 o 
   1  16   3      350.63      448.96    134.53 o 
   2  16   3      954.87     1043.73     75.70 o 
  -1  17   3        8.86       13.61     50.30 o 
   0  17   3     2674.92     3008.42    141.40 o 
   1  17   3        0.93        6.88     40.23 o 
  -5   0   4      205.02      135.71     74.19 o 
  -4   0   4     1565.26     1742.29    130.27 o 
  -3   0   4     1790.25     1661.82    110.85 o 
  -2   0   4    11511.26    10979.89    467.38 o 
  -1   0   4      645.85      638.58     32.36 o 
   0   0   4      568.57      636.46     27.20 o 
   1   0   4    21232.27    21519.71    499.47 o 
   2   0   4     2763.12     2681.65     91.92 o 
   3   0   4       71.53       94.84     25.66 o 
   4   0   4     1751.63     1834.87     98.44 o 
  -5   1   4      644.56      682.35     74.90 o 
  -4   1   4        9.68       14.82     32.85 o 
  -3   1   4        2.42      -20.68     23.48 o 
  -2   1   4       16.90       49.31     18.71 o 
  -1   1   4     1770.06     1786.91     43.25 o 
   0   1   4       14.06       15.03      7.20 o 
   1   1   4      221.05      255.10     10.96 o 
   2   1   4      489.30      508.86     21.27 o 
   3   1   4     1162.25     1096.18     41.23 o 
   4   1   4        5.52       33.97     22.18 o 
  -5   2   4      156.11      122.76     66.46 o 
  -4   2   4     1746.26     2016.57     99.29 o 
  -3   2   4     1209.29     1229.01     66.98 o 
  -2   2   4     8004.04     7919.81    196.43 o 
  -1   2   4      465.13      422.89     14.34 o 
   0   2   4      441.81      486.51     20.68 o 
   1   2   4    18480.30    19071.25    272.83 o 
   2   2   4       56.38       61.31     12.29 o 
   3   2   4     2029.24     2083.76     48.76 o 
   4   2   4     2789.29     2862.75     90.77 o 
  -5   3   4      288.28      342.95     61.64 o 
  -4   3   4      965.92     1000.80     56.02 o 
  -3   3   4       35.57       63.91     29.72 o 
  -2   3   4     2795.24     3092.56     87.49 o 
  -1   3   4     1146.51      972.36     28.94 o 
   0   3   4     4139.05     4150.61     73.68 o 
   1   3   4        0.68       -2.15      6.20 o 
   2   3   4     1109.08     1067.70     36.29 o 
   3   3   4     1319.42     1363.02     53.26 o 
   4   3   4      656.04      605.21     38.89 o 
  -4   4   4      833.50      963.57     57.38 o 
  -3   4   4      512.72      533.47     37.98 o 
  -2   4   4     4031.77     3877.12     91.16 o 
  -1   4   4     2632.83     2570.35     56.13 o 
   0   4   4      496.42      551.66     18.30 o 
   1   4   4     8440.61     8234.42    157.75 o 
   2   4   4       29.24       32.46     12.58 o 
   3   4   4      590.60      656.74     35.57 o 
   4   4   4      710.75      749.45     39.62 o 
  -4   5   4     1234.19     1340.67     83.72 o 
  -3   5   4       42.80       22.30     19.84 o 
  -2   5   4      996.97      920.60     34.60 o 
  -1   5   4    10723.67    10827.44    202.74 o 
   0   5   4     3133.74     3027.48     57.70 o 
   1   5   4      791.87      856.91     29.65 o 
   2   5   4     4158.09     3945.75     94.67 o 
   3   5   4     2780.72     2652.94     66.39 o 
   4   5   4     1085.42     1138.76     61.99 o 
  -4   6   4      229.77      320.50     48.33 o 
  -3   6   4       40.14       18.83     17.06 o 
  -2   6   4      948.92      896.18     53.40 o 
  -1   6   4      647.28      610.36     27.20 o 
   0   6   4      350.24      318.30     15.14 o 
   1   6   4     2389.39     2315.37     55.65 o 
   2   6   4      312.62      340.69     21.96 o 
   3   6   4      388.74      368.05     25.92 o 
   4   6   4      338.26      389.68     54.79 o 
  -4   7   4     1187.68     1192.12     81.08 o 
  -3   7   4       20.65       -3.13     17.98 o 
  -2   7   4     1041.92     1097.54     62.56 o 
  -1   7   4     7944.22     7684.91    149.49 o 
   0   7   4     6257.88     6317.63    112.73 o 
   1   7   4        4.36       22.11     13.08 o 
   2   7   4     1534.50     1471.36     61.25 o 
   3   7   4     3714.87     3665.82     97.78 o 
   4   7   4     1234.49     1255.22     68.59 o 
  -4   8   4       92.14      140.27     44.97 o 
  -3   8   4     2558.73     2419.10     72.94 o 
  -2   8   4      673.50      681.54     34.52 o 
  -1   8   4     1338.05     1308.76     42.85 o 
   0   8   4     2540.51     2528.22     52.62 o 
   1   8   4      214.61      230.08     25.98 o 
   2   8   4     1938.42     1876.27     70.78 o 
   3   8   4      482.30      473.79     41.11 o 
   4   8   4      226.59      204.81     57.25 o 
  -4   9   4      839.41      836.20     74.84 o 
  -3   9   4       63.52       52.53     27.69 o 
  -2   9   4     2154.28     2147.99     64.97 o 
  -1   9   4     2907.77     2859.25     67.45 o 
   0   9   4     2432.37     2324.19     64.60 o 
   1   9   4       93.66      120.66     23.82 o 
   2   9   4     1050.80     1032.21     63.58 o 
   3   9   4     2389.12     2314.57     87.30 o 
   4   9   4      301.73      279.39     61.87 o 
  -4  10   4      306.88      315.66    104.12 o 
  -3  10   4     1223.23     1235.36     61.69 o 
  -2  10   4      552.35      614.78     36.33 o 
  -1  10   4     1305.96     1190.97     74.25 o 
   0  10   4     6110.51     6354.10    158.28 o 
   1  10   4       55.87       57.05     23.83 o 
   2  10   4     4186.61     3940.11    121.92 o 
   3  10   4      164.02      191.28     51.07 o 
   4  10   4      144.94      103.37     58.09 o 
  -4  11   4      346.74      283.69     53.50 o 
  -3  11   4        4.91      -17.97     27.49 o 
  -2  11   4      259.69      269.22     28.51 o 
  -1  11   4     1397.19     1469.85     46.70 o 
   0  11   4      845.23      876.14     45.76 o 
   1  11   4       19.37        0.61     36.69 o 
   2  11   4      152.54      152.37     42.37 o 
   3  11   4      581.80      608.05     52.28 o 
  -3  12   4     4206.46     4030.77    140.99 o 
  -2  12   4      450.96      445.76     35.31 o 
  -1  12   4      638.62      687.80     34.59 o 
   0  12   4     2005.17     2073.78     77.34 o 
   1  12   4     3593.41     3675.03    149.06 o 
   2  12   4     2639.58     2581.96     97.03 o 
   3  12   4      191.37      144.63     40.01 o 
  -3  13   4        4.02       20.32     33.35 o 
  -2  13   4        4.95       -7.77     28.25 o 
  -1  13   4      151.04      155.23     23.27 o 
   0  13   4        0.97      -11.57     26.46 o 
   1  13   4      136.47      146.58     43.58 o 
   2  13   4      213.94      252.68     42.75 o 
   3  13   4        8.44       14.19     38.43 o 
  -3  14   4     2514.62     2424.83    190.00 o 
  -2  14   4      408.02      471.80     46.61 o 
  -1  14   4     1118.08     1161.61     49.06 o 
   0  14   4     5143.44     5196.94    189.01 o 
   1  14   4      270.40      318.03     46.38 o 
   2  14   4     4390.96     4091.32    138.95 o 
   3  14   4      226.89      265.31     53.08 o 
  -2  15   4      250.88      219.51     41.86 o 
  -1  15   4      280.98      335.66     39.40 o 
   0  15   4      136.78      174.56     40.05 o 
   1  15   4       35.62       49.60     41.56 o 
   2  15   4      182.54      166.82     44.15 o 
  -2  16   4       61.67      119.03     43.89 o 
  -1  16   4      546.28      505.49     66.57 o 
   0  16   4     2197.68     2540.28    121.98 o 
   1  16   4      263.02      217.16     49.18 o 
   2  16   4     1677.46     1774.63     93.57 o 
  -1  17   4     1239.85     1419.74    105.17 o 
   0  17   4      775.92     1089.64    128.80 o 
   1  17   4       47.79       86.76     46.31 o 
  -5   1   5     1540.90     1712.46    133.42 o 
  -4   1   5       10.93       17.53     36.58 o 
  -3   1   5        2.51      -33.26     25.04 o 
  -2   1   5    11152.09    11007.48    333.52 o 
  -1   1   5      971.43      941.96     28.31 o 
   0   1   5     7781.57     8026.39    151.79 o 
   1   1   5     6346.68     6133.38     93.28 o 
   2   1   5     1597.33     1521.62     36.64 o 
   3   1   5     6813.19     6698.76    136.04 o 
   4   1   5        2.68       23.21     21.20 o 
  -4   2   5      196.39      249.98     45.46 o 
  -3   2   5     1458.49     1491.31     76.49 o 
  -2   2   5       44.60       49.37     12.04 o 
  -1   2   5      406.32      372.23     35.64 o 
   0   2   5     3099.91     3263.53     67.52 o 
   1   2   5      722.32      715.93     20.72 o 
   2   2   5      365.01      342.87     19.21 o 
   3   2   5      937.04      881.16     34.59 o 
   4   2   5       10.52       -0.29     22.53 o 
  -4   3   5      153.91      175.86     42.47 o 
  -3   3   5      127.57      118.41     34.54 o 
  -2   3   5     5769.12     5582.22    145.23 o 
  -1   3   5     1639.37     1568.08     40.66 o 
   0   3   5     2847.67     2760.42     57.44 o 
   1   3   5     5057.07     4994.20     84.40 o 
   2   3   5      789.35      801.97     28.28 o 
   3   3   5     3353.85     3364.34     77.75 o 
   4   3   5       27.32       40.30     25.14 o 
  -4   4   5     1514.03     1521.23     70.84 o 
  -3   4   5     1502.04     1463.98     77.69 o 
  -2   4   5      612.50      601.56     33.20 o 
  -1   4   5      800.03      702.61     32.29 o 
   0   4   5     6909.76     7110.63    123.25 o 
   1   4   5     3824.03     3621.62     64.54 o 
   2   4   5      198.22      220.56     26.69 o 
   3   4   5       87.00       84.60     20.38 o 
   4   4   5     2283.23     2241.44     74.42 o 
  -4   5   5       55.44       65.67     31.62 o 
  -3   5   5      184.49      223.69     35.30 o 
  -2   5   5     3585.41     3458.33     85.74 o 
  -1   5   5        9.41        7.52      8.32 o 
   0   5   5     2098.96     1909.26     37.29 o 
   1   5   5     3792.51     3835.90     82.89 o 
   2   5   5      174.47      231.38     21.65 o 
   3   5   5     2149.50     2153.62     66.27 o 
   4   5   5      148.85      140.29     29.36 o 
  -4   6   5     1919.65     1983.43     84.38 o 
  -3   6   5     1869.70     2007.09    111.83 o 
  -2   6   5      797.29      854.40     36.34 o 
  -1   6   5     1785.05     1721.47     48.54 o 
   0   6   5     3276.02     3005.52     65.35 o 
   1   6   5     7850.90     7692.01    171.23 o 
   2   6   5      537.17      519.17     39.53 o 
   3   6   5      682.78      703.73     35.24 o 
   4   6   5     1799.03     1893.66     70.74 o 
  -4   7   5      297.69      341.58     54.41 o 
  -3   7   5      635.09      647.17     43.67 o 
  -2   7   5      744.45      806.54     36.81 o 
  -1   7   5     2538.53     2417.67     63.37 o 
   0   7   5     1780.65     1696.88     38.98 o 
   1   7   5      418.94      412.33     26.43 o 
   2   7   5      502.35      491.45     27.98 o 
   3   7   5      203.41      175.59     26.87 o 
   4   7   5      178.22      144.13     48.14 o 
  -4   8   5     1157.44     1234.03     88.94 o 
  -3   8   5     2346.01     2276.83     71.53 o 
  -2   8   5      457.24      451.93     29.80 o 
  -1   8   5      927.49      947.14     96.08 o 
   0   8   5     5453.50     5410.70    139.37 o 
   1   8   5     3543.31     3399.98     90.48 o 
   2   8   5      455.92      450.80     38.05 o 
   3   8   5      778.11      820.76     45.13 o 
   4   8   5      983.41     1135.64    111.55 o 
  -4   9   5      205.01      220.40     50.79 o 
  -3   9   5      258.92      338.44     31.65 o 
  -2   9   5      611.04      589.14     35.50 o 
  -1   9   5     2834.96     2576.50     62.68 o 
   0   9   5      249.19      278.30     18.58 o 
   1   9   5      148.12      178.32     24.16 o 
   2   9   5     3574.13     3595.09    113.32 o 
   3   9   5        2.61       19.09     28.97 o 
   4   9   5      332.15      338.36     72.00 o 
  -4  10   5      665.81      596.38     69.86 o 
  -3  10   5     1285.44     1435.85     58.21 o 
  -2  10   5      214.74      203.15     25.55 o 
  -1  10   5      389.87      401.89     25.73 o 
   0  10   5     3589.36     3588.62     79.93 o 
   1  10   5     1167.94     1212.58     67.29 o 
   2  10   5      182.22      160.97     32.69 o 
   3  10   5      308.35      283.00     40.37 o 
  -3  11   5     1309.50     1279.57     65.32 o 
  -2  11   5      252.55      238.20     29.11 o 
  -1  11   5     5840.24     5744.79    122.69 o 
   0  11   5       87.81       50.18     22.98 o 
   1  11   5       84.77      131.22     31.61 o 
   2  11   5     4966.37     4851.80    147.84 o 
   3  11   5      356.32      377.97     46.84 o 
  -3  12   5      100.28      107.79     35.83 o 
  -2  12   5       59.77       75.99     24.79 o 
  -1  12   5      109.31      109.58     20.77 o 
   0  12   5      145.63      147.67     28.43 o 
   1  12   5      654.54      715.53     57.91 o 
   2  12   5        2.10       21.74     27.75 o 
   3  12   5       27.46       49.63     38.38 o 
  -3  13   5     1057.52     1025.80     67.44 o 
  -2  13   5      657.02      621.84     54.34 o 
  -1  13   5     5280.12     5034.89    114.30 o 
   0  13   5        6.53      -23.91     23.75 o 
   1  13   5       18.96       63.86     43.70 o 
   2  13   5     3847.04     3539.93    215.07 o 
   3  13   5      713.62      688.31     63.86 o 
  -2  14   5       28.64        7.52     34.39 o 
  -1  14   5        2.75        3.65     28.19 o 
   0  14   5      209.00      214.26     34.15 o 
   1  14   5       33.00       33.31     42.38 o 
   2  14   5        7.43       18.45     40.55 o 
  -2  15   5     1037.54     1005.75     92.92 o 
  -1  15   5     3236.79     3240.46    115.47 o 
   0  15   5       27.93       50.45     35.62 o 
   1  15   5        1.67       15.61     50.89 o 
   2  15   5     3647.62     3778.33    139.65 o 
  -1  16   5      170.41      173.32     42.92 o 
   0  16   5      614.90      794.34    135.84 o 
   1  16   5      530.23      557.15     77.92 o 
  -1  17   5     2214.79     2135.38    180.89 o 
   0  17   5      122.08      113.33     49.19 o 
  -4   0   6     2610.56     2692.08    173.30 o 
  -3   0   6     1234.44     1181.81     97.67 o 
  -2   0   6     2024.74     1806.68    109.76 o 
  -1   0   6      891.37      825.82     39.29 o 
   0   0   6    21934.88    23221.36    545.23 o 
   1   0   6      181.18      240.21     17.00 o 
   2   0   6      241.02      249.11     23.15 o 
   3   0   6     3196.27     3060.69    119.41 o 
   4   0   6     1835.63     1787.50    192.46 o 
  -4   1   6       60.90       41.33     36.32 o 
  -3   1   6      211.74      244.79     37.69 o 
  -2   1   6      266.11      265.94     31.63 o 
  -1   1   6      178.36      165.47     12.73 o 
   0   1   6        1.78       -1.26      8.23 o 
   1   1   6      508.18      471.73     18.36 o 
   2   1   6      434.79      449.89     23.64 o 
   3   1   6       45.30       43.95     15.48 o 
   4   1   6       61.73       76.08     25.87 o 
  -4   2   6      264.37      368.23     53.15 o 
  -3   2   6     3621.04     3669.51    139.29 o 
  -2   2   6     2109.96     2048.67     75.29 o 
  -1   2   6     1766.66     1853.19     48.58 o 
   0   2   6     9768.70     9539.06    180.82 o 
   1   2   6      388.29      449.44     20.56 o 
   2   2   6      127.38      121.57     13.86 o 
   3   2   6     5770.47     5703.37    121.20 o 
   4   2   6      195.37      232.56     28.20 o 
  -4   3   6       31.13        5.41     70.55 o 
  -3   3   6      864.57      918.38     63.45 o 
  -2   3   6     1767.28     1792.65     85.69 o 
  -1   3   6     1932.32     1982.98     51.76 o 
   0   3   6      234.09      233.81     16.92 o 
   1   3   6     2340.70     2225.05     44.62 o 
   2   3   6     2556.80     2525.28     54.68 o 
   3   3   6      179.17      176.21     25.12 o 
   4   3   6       10.30       37.58     25.55 o 
  -4   4   6      273.90      318.80     40.66 o 
  -3   4   6      869.46      905.29     62.96 o 
  -2   4   6      530.55      530.96     46.73 o 
  -1   4   6       13.10        7.58      7.06 o 
   0   4   6    11451.94    11433.81    194.40 o 
   1   4   6      380.63      404.59     24.33 o 
   2   4   6      646.02      662.12     44.66 o 
   3   4   6     3423.61     3422.08    117.68 o 
   4   4   6      114.61      123.46     29.53 o 
  -4   5   6      222.83      308.07     40.78 o 
  -3   5   6     1833.35     1917.56     73.67 o 
  -2   5   6     4255.69     4113.80    100.26 o 
  -1   5   6     1257.34     1176.64     32.79 o 
   0   5   6      505.70      498.21     17.37 o 
   1   5   6     3119.61     2999.03     61.90 o 
   2   5   6     3282.22     3119.92    144.06 o 
   3   5   6      990.91      919.90     44.41 o 
   4   5   6      147.74      168.54     32.44 o 
  -4   6   6        2.38      -35.53     31.07 o 
  -3   6   6      483.68      570.05     42.40 o 
  -2   6   6      813.74      844.07     36.71 o 
  -1   6   6      526.09      487.24     29.00 o 
   0   6   6     1858.51     1660.01     35.23 o 
   1   6   6      322.58      313.08     19.70 o 
   2   6   6      244.15      229.00     24.46 o 
   3   6   6      399.42      475.08     31.31 o 
   4   6   6       21.41       28.45     30.89 o 
  -4   7   6       57.02       68.72     35.24 o 
  -3   7   6     1675.37     1692.83     70.46 o 
  -2   7   6     6133.39     6110.02    142.40 o 
  -1   7   6      246.83      265.43     19.68 o 
   0   7   6       11.51       10.54      8.25 o 
   1   7   6     4974.68     4913.76     96.62 o 
   2   7   6     3464.02     3225.29     87.06 o 
   3   7   6      748.44      709.73     43.45 o 
   4   7   6       90.72       96.58     33.64 o 
  -4   8   6      510.95      512.24     63.06 o 
  -3   8   6      107.72      136.80     30.68 o 
  -2   8   6      569.76      535.59     33.02 o 
  -1   8   6     1772.01     1707.73     46.92 o 
   0   8   6        1.90      -14.28     12.01 o 
   1   8   6     2148.94     2084.31     56.12 o 
   2   8   6     1322.61     1253.30     50.97 o 
   3   8   6       47.93       44.43     24.21 o 
   4   8   6      684.03      839.69     68.94 o 
  -4   9   6       18.68       19.50     41.82 o 
  -3   9   6     1726.79     1663.50     72.82 o 
  -2   9   6     1027.82     1063.63     58.84 o 
  -1   9   6     3089.73     2819.28     76.76 o 
   0   9   6      612.27      591.77     40.01 o 
   1   9   6     2617.39     2671.61     76.07 o 
   2   9   6     2511.42     2442.43     75.72 o 
   3   9   6      458.62      443.11     38.96 o 
  -3  10   6       78.60       58.93     29.83 o 
  -2  10   6       27.81       28.41     20.95 o 
  -1  10   6     3779.61     3824.62     92.02 o 
   0  10   6      212.32      201.36     22.91 o 
   1  10   6     2776.13     2698.65     92.04 o 
   2  10   6     1046.87     1037.14     57.80 o 
   3  10   6      113.62       90.54     37.73 o 
  -3  11   6       86.20      101.94     40.54 o 
  -2  11   6     1783.30     1753.66     62.26 o 
  -1  11   6       79.57       80.70     18.81 o 
   0  11   6       37.49       49.61     27.69 o 
   1  11   6      296.20      290.05     31.94 o 
   2  11   6     2113.88     1973.21     82.67 o 
   3  11   6        3.21      -50.21     33.47 o 
  -3  12   6       43.09       80.46     58.04 o 
  -2  12   6       44.00       84.09     25.80 o 
  -1  12   6     4902.29     4488.19    169.14 o 
   0  12   6      875.38      750.79     49.04 o 
   1  12   6     2036.72     2076.61     78.07 o 
   2  12   6      811.46      872.55     93.73 o 
   3  12   6      225.44      311.94     50.32 o 
  -3  13   6        9.34       -0.88     43.81 o 
  -2  13   6       15.06       28.66     26.81 o 
  -1  13   6        7.74       -4.82     36.37 o 
   0  13   6       49.05       67.33     28.10 o 
   1  13   6      369.03      352.91     58.16 o 
   2  13   6      324.40      241.80     43.28 o 
  -2  14   6       60.01       66.72     33.05 o 
  -1  14   6     3798.11     3733.38    123.71 o 
   0  14   6      918.89      977.17     59.48 o 
   1  14   6     2271.72     2398.96    113.03 o 
   2  14   6      810.92      781.89     72.74 o 
  -2  15   6      159.47      155.38     50.13 o 
  -1  15   6      195.21      252.77     52.93 o 
   0  15   6       16.31      -37.36     35.58 o 
   1  15   6      391.37      320.06     53.22 o 
   2  15   6       86.69       66.38     46.76 o 
  -1  16   6     2014.34     1898.68    286.67 o 
   0  16   6      418.49      431.65     62.30 o 
   1  16   6     1652.55     1827.85    218.40 o 
  -4   1   7      326.58      387.76     55.47 o 
  -3   1   7     5172.39     5057.90    179.93 o 
  -2   1   7     1018.09      967.23     87.74 o 
  -1   1   7      798.85      816.85     29.76 o 
   0   1   7     9709.92     9963.84    190.00 o 
   1   1   7     2053.73     1972.31     57.74 o 
   2   1   7     5171.17     4991.85     94.94 o 
   3   1   7      479.00      459.96     29.63 o 
   4   1   7      385.07      392.28     37.64 o 
  -4   2   7      412.05      386.64     55.69 o 
  -3   2   7      330.47      304.01     42.45 o 
  -2   2   7        9.12       26.31     18.94 o 
  -1   2   7     2163.58     2160.19     56.39 o 
   0   2   7      194.89      155.52     21.45 o 
   1   2   7      135.05      145.89     14.18 o 
   2   2   7      620.25      690.26     31.49 o 
   3   2   7      477.17      508.00     30.69 o 
   4   2   7      573.85      507.08     41.08 o 
  -4   3   7      165.10      175.79     48.47 o 
  -3   3   7     3412.47     3412.87    135.51 o 
  -2   3   7       46.95       57.07     16.37 o 
  -1   3   7     1238.11     1196.64     45.70 o 
   0   3   7     5643.76     5524.71    111.37 o 
   1   3   7      837.02      772.00     42.81 o 
   2   3   7     4405.75     4239.32     93.57 o 
   3   3   7      566.43      560.63     32.94 o 
   4   3   7        4.97       21.33     29.64 o 
  -4   4   7      267.02      324.28     43.05 o 
  -3   4   7      216.18      239.11     56.14 o 
  -2   4   7     2835.22     2761.81     85.59 o 
  -1   4   7     2556.45     2417.81     51.83 o 
   0   4   7     2307.02     2299.45     61.81 o 
   1   4   7        0.40        2.17     10.44 o 
   2   4   7     1516.40     1443.82     45.51 o 
   3   4   7     2436.11     2505.31     68.47 o 
   4   4   7      211.77      286.73     36.10 o 
  -4   5   7        0.42        1.87     32.24 o 
  -3   5   7     1186.50     1262.29     60.42 o 
  -2   5   7       35.75       23.41     15.55 o 
  -1   5   7      764.91      692.20     25.38 o 
   0   5   7     2631.02     2629.66     61.51 o 
   1   5   7      102.72      103.76     18.39 o 
   2   5   7     2866.36     2815.55     70.42 o 
   3   5   7      478.54      447.84     31.70 o 
   4   5   7        1.55      -15.17     26.93 o 
  -4   6   7      916.52     1017.31     98.72 o 
  -3   6   7       22.66       56.54     25.53 o 
  -2   6   7     2520.22     2530.93     92.82 o 
  -1   6   7     4545.52     4163.93     87.95 o 
   0   6   7     4797.84     4674.21     89.02 o 
   1   6   7      408.49      387.40     27.44 o 
   2   6   7     1838.70     1763.78     53.24 o 
   3   6   7     2040.81     1959.26     60.31 o 
   4   6   7      845.00      807.41     48.20 o 
  -4   7   7       74.43      107.59     49.47 o 
  -3   7   7      123.30       99.05     28.29 o 
  -2   7   7      521.64      602.04     33.78 o 
  -1   7   7      931.77      877.72     33.16 o 
   0   7   7     1065.42      908.99     34.67 o 
   1   7   7      792.16      857.24     35.11 o 
   2   7   7       96.54      101.23     19.30 o 
   3   7   7      189.14      204.74     27.74 o 
   4   7   7      153.61      119.58     38.63 o 
  -4   8   7      671.71      782.59     60.91 o 
  -3   8   7       12.13       21.04     27.03 o 
  -2   8   7      909.44      933.48     42.10 o 
  -1   8   7     5991.56     5705.24    117.94 o 
   0   8   7     1154.67     1116.11     41.47 o 
   1   8   7       85.89       90.05     18.09 o 
   2   8   7     1748.03     1648.77     56.91 o 
   3   8   7     2399.93     2354.43     84.34 o 
  -3   9   7       71.68       54.09     29.20 o 
  -2   9   7     1115.81     1081.26     47.97 o 
  -1   9   7      272.04      204.50     22.19 o 
   0   9   7        0.99       -5.18     15.30 o 
   1   9   7     3135.56     3199.74     93.35 o 
   2   9   7        7.68       32.63     23.59 o 
   3   9   7      484.00      459.05     41.35 o 
  -3  10   7        2.21       -9.17     48.10 o 
  -2  10   7     1032.52      924.37     46.85 o 
  -1  10   7      935.45      856.14     47.81 o 
   0  10   7     1351.10     1210.04     56.97 o 
   1  10   7       14.67      -13.11     17.52 o 
   2  10   7      825.07      829.63     60.78 o 
   3  10   7      861.46      961.02     73.43 o 
  -3  11   7      657.99      629.97     54.60 o 
  -2  11   7     2582.22     2497.80     88.96 o 
  -1  11   7      538.06      522.95     34.64 o 
   0  11   7      221.54      231.48     31.97 o 
   1  11   7     5730.33     5542.27    137.28 o 
   2  11   7       17.00       12.33     22.82 o 
   3  11   7      237.21      226.68     46.50 o 
  -3  12   7       14.42        5.00     45.50 o 
  -2  12   7      178.27      188.94     81.79 o 
  -1  12   7      272.60      216.26     55.90 o 
   0  12   7      226.80      221.53     33.20 o 
   1  12   7       16.36      -34.63     41.37 o 
   2  12   7      103.86      126.47     37.09 o 
   3  12   7      145.65      202.84     48.76 o 
  -2  13   7     2888.95     2864.82    104.74 o 
  -1  13   7      655.69      696.69     63.05 o 
   0  13   7      191.42      182.18     37.40 o 
   1  13   7     5238.17     4990.77    186.73 o 
   2  13   7      264.42      343.91     42.72 o 
  -2  14   7        3.62       10.78     33.67 o 
  -1  14   7       14.90       17.63     39.02 o 
   0  14   7       19.61       73.42     39.50 o 
   1  14   7       20.40       15.58     36.04 o 
   2  14   7       33.47      113.07     89.93 o 
  -1  15   7       39.07      -34.78     41.84 o 
   0  15   7      260.42      281.10     43.49 o 
   1  15   7     3336.27     3338.81    146.84 o 
  -1  16   7      813.31      870.55     82.19 o 
   0  16   7      182.06      179.98     50.63 o 
  -4   0   8      152.18       89.06     64.20 o 
  -3   0   8      659.16      703.25     83.97 o 
  -2   0   8     2488.16     2474.39    144.90 o 
  -1   0   8     8551.88     8156.80    251.33 o 
   0   0   8      286.01      312.02     29.16 o 
   1   0   8        6.24       -9.97     15.65 o 
   2   0   8    10534.94    10523.67    326.15 o 
   3   0   8      541.24      477.18     51.89 o 
   4   0   8      298.88      351.19     92.71 o 
  -4   1   8       98.09      134.30     48.45 o 
  -3   1   8      345.66      302.08     48.97 o 
  -2   1   8       78.83       81.30     27.15 o 
  -1   1   8       84.34      122.81     18.34 o 
   0   1   8       84.42       67.59     14.81 o 
   1   1   8      660.92      578.77     39.86 o 
   2   1   8      103.58      149.88     27.02 o 
   3   1   8        4.85       -5.47     20.72 o 
   4   1   8       41.61        6.16     29.08 o 
  -4   2   8      417.41      490.99     63.40 o 
  -3   2   8     2192.01     2187.78    103.16 o 
  -2   2   8      700.42      657.13     53.78 o 
  -1   2   8     7416.26     7312.87    161.47 o 
   0   2   8       97.05       87.71     14.49 o 
   1   2   8      204.51      226.42     21.62 o 
   2   2   8     5672.96     5670.14    120.19 o 
   3   2   8      479.96      496.82     50.47 o 
   4   2   8      402.50      400.65     41.86 o 
  -4   3   8      835.97      780.95     74.23 o 
  -3   3   8      486.26      487.89     51.07 o 
  -2   3   8      362.16      377.25     84.83 o 
  -1   3   8     1639.30     1687.01     50.06 o 
   0   3   8     1863.31     1823.76     48.16 o 
   1   3   8     1081.54     1084.98     34.45 o 
   2   3   8      218.90      224.12     22.74 o 
   3   3   8      402.00      425.18     35.55 o 
   4   3   8      623.14      669.08     48.63 o 
  -4   4   8      380.29      373.73     47.35 o 
  -3   4   8     1193.39     1289.32     77.54 o 
  -2   4   8      470.44      428.23     32.12 o 
  -1   4   8     3172.67     3104.59     68.76 o 
   0   4   8      637.03      628.00     31.39 o 
   1   4   8       69.71       87.13     15.24 o 
   2   4   8     3406.40     3298.15     81.55 o 
   3   4   8        4.27        8.13     19.62 o 
   4   4   8      586.01      615.75     47.30 o 
  -4   5   8      876.25      893.83     63.47 o 
  -3   5   8     1996.59     2032.11     79.86 o 
  -2   5   8       27.52       28.76     16.04 o 
  -1   5   8      390.30      380.10     20.82 o 
   0   5   8     5548.79     5310.94    110.60 o 
   1   5   8     3322.53     3284.95     87.60 o 
   2   5   8       50.09       66.76     19.55 o 
   3   5   8      539.06      574.30     35.74 o 
   4   5   8     1433.45     1492.53     78.14 o 
  -4   6   8       13.04       50.59     35.81 o 
  -3   6   8      131.67      117.60     30.06 o 
  -2   6   8      112.55      146.24     20.39 o 
  -1   6   8     1870.11     1801.94     54.64 o 
   0   6   8     1483.23     1420.95     38.55 o 
   1   6   8     1065.14     1126.49     46.33 o 
   2   6   8     1568.71     1537.26     51.09 o 
   3   6   8      139.78      114.72     24.06 o 
   4   6   8      125.39      124.36     38.29 o 
  -4   7   8      983.35     1017.29     66.65 o 
  -3   7   8     1710.90     1793.63     94.64 o 
  -2   7   8      145.98      193.18     23.93 o 
  -1   7   8      726.76      684.63     36.13 o 
   0   7   8     5196.52     4815.12     93.29 o 
   1   7   8     2634.79     2633.75     67.45 o 
   2   7   8      335.24      370.35     30.02 o 
   3   7   8     1125.99     1032.28     43.46 o 
  -3   8   8       30.67       83.06     29.71 o 
  -2   8   8     1079.27      995.51     44.64 o 
  -1   8   8       20.40       31.72     16.84 o 
   0   8   8       27.80       19.79     15.75 o 
   1   8   8      344.77      316.82     31.14 o 
   2   8   8        3.99        8.68     18.11 o 
   3   8   8      690.91      683.37     44.11 o 
  -3   9   8      983.53     1022.46     75.40 o 
  -2   9   8      239.74      219.56     31.83 o 
  -1   9   8     1648.39     1534.36     55.86 o 
   0   9   8     1693.13     1490.98     62.18 o 
   1   9   8     1951.02     1954.44     57.37 o 
   2   9   8       38.09       33.09     20.48 o 
   3   9   8      269.19      251.11     32.29 o 
  -3  10   8       27.25       34.28     32.48 o 
  -2  10   8     2873.15     2828.14     97.62 o 
  -1  10   8       20.14       24.24     22.46 o 
   0  10   8     1998.28     1766.16     70.34 o 
   1  10   8     2709.86     2671.21     80.89 o 
   2  10   8      241.14      282.03     28.66 o 
   3  10   8     1259.38     1230.77     57.25 o 
  -3  11   8      314.10      314.89    104.95 o 
  -2  11   8        1.84      -22.53     24.98 o 
  -1  11   8       52.73       61.08     25.61 o 
   0  11   8     1286.94     1106.47    101.17 o 
   1  11   8      442.03      446.60     35.25 o 
   2  11   8        0.60        8.41     27.50 o 
   3  11   8       24.30       22.95     33.78 o 
  -2  12   8     3118.55     2955.79    104.82 o 
  -1  12   8      692.02      666.60     61.51 o 
   0  12   8     1141.14     1183.22     98.11 o 
   1  12   8     2451.36     2314.00    108.84 o 
   2  12   8      368.79      379.68     42.78 o 
  -2  13   8        6.31       -8.94     31.16 o 
  -1  13   8        6.44       19.18     36.96 o 
   0  13   8       56.79       58.53     48.95 o 
   1  13   8        8.22       -8.73     34.97 o 
   2  13   8       61.60       34.04     32.86 o 
  -2  14   8     2349.48     2152.76    117.61 o 
  -1  14   8      506.18      427.68     61.16 o 
   0  14   8      689.15      604.71     52.37 o 
   1  14   8     1521.50     1620.80    143.18 o 
  -1  15   8       65.52       25.16     48.83 o 
   0  15   8      211.85      244.63     44.70 o 
   1  15   8      164.14      167.20     51.44 o 
  -4   1   9     1613.20     1760.95    253.33 o 
  -3   1   9      132.07      165.05     42.28 o 
  -2   1   9      120.70      158.38     31.75 o 
  -1   1   9     4940.59     4982.45    117.01 o 
   0   1   9     1988.11     2013.33     58.85 o 
   1   1   9     2745.74     2662.88     67.77 o 
   2   1   9     1619.20     1545.22     50.79 o 
   3   1   9      674.66      705.79     49.36 o 
   4   1   9     2195.93     2348.83     86.57 o 
  -4   2   9       17.54      -27.55     45.82 o 
  -3   2   9      220.72      273.73     48.10 o 
  -2   2   9     1391.33     1179.27     68.73 o 
  -1   2   9      122.81      163.28     17.37 o 
   0   2   9      116.46      100.81     16.90 o 
   1   2   9     1158.57     1222.24     48.89 o 
   2   2   9      449.33      459.42     30.72 o 
   3   2   9       53.52       80.65     24.91 o 
   4   2   9       53.56       29.15     33.63 o 
  -4   3   9     1483.05     1442.22    100.53 o 
  -3   3   9       15.32       27.25     32.25 o 
  -2   3   9      547.78      553.78     51.14 o 
  -1   3   9     8823.28     8864.98    195.48 o 
   0   3   9      119.43       97.68     15.72 o 
   1   3   9     2706.81     2664.60     61.91 o 
   2   3   9     1662.80     1637.78     53.10 o 
   3   3   9      261.52      279.45     32.37 o 
   4   3   9     1665.79     1737.21     75.43 o 
  -4   4   9       46.26       66.30     59.78 o 
  -3   4   9     1591.57     1693.09     92.69 o 
  -2   4   9     1414.48     1356.37    138.64 o 
  -1   4   9      727.72      725.36     33.88 o 
   0   4   9      330.83      354.63     23.07 o 
   1   4   9     2439.37     2312.89     69.89 o 
   2   4   9     1874.88     1780.15     51.65 o 
   3   4   9      199.85      243.55     31.76 o 
  -4   5   9      505.00      619.12     57.25 o 
  -3   5   9        4.23       12.76     26.83 o 
  -2   5   9        7.75      -11.28     18.92 o 
  -1   5   9     1483.23     1591.05     44.79 o 
   0   5   9       21.20       31.03     14.31 o 
   1   5   9     1562.18     1554.98     55.60 o 
   2   5   9     1745.93     1754.04     65.51 o 
   3   5   9       66.56       72.41     27.19 o 
  -4   6   9      197.21      237.54     45.82 o 
  -3   6   9     1417.76     1520.63     77.68 o 
  -2   6   9     2210.23     2206.45    100.54 o 
  -1   6   9      912.18      848.70     32.56 o 
   0   6   9      862.21      863.24     35.16 o 
   1   6   9     1628.32     1664.22     58.66 o 
   2   6   9     3296.79     3192.89     92.67 o 
   3   6   9      514.49      523.81     40.97 o 
  -3   7   9      154.92      198.26     35.26 o 
  -2   7   9      228.62      229.00     31.24 o 
  -1   7   9      123.62      142.88     34.12 o 
   0   7   9      594.81      655.70     31.61 o 
   1   7   9      191.26      210.45     22.59 o 
   2   7   9       32.35       44.00     23.38 o 
   3   7   9      139.54      140.13     26.76 o 
  -3   8   9     1678.32     1755.85    101.49 o 
  -2   8   9     2012.46     1894.05     85.28 o 
  -1   8   9      366.14      382.44     34.23 o 
   0   8   9       86.72       66.75     25.83 o 
   1   8   9     3676.13     3572.76     86.92 o 
   2   8   9     1722.50     1749.38     63.23 o 
   3   8   9      178.74      222.27     33.24 o 
  -3   9   9      606.28      674.72     67.40 o 
  -2   9   9      721.85      805.18     51.83 o 
  -1   9   9       13.03       -0.87     21.65 o 
   0   9   9     3291.69     3277.16     90.40 o 
   1   9   9      268.48      320.03     27.65 o 
   2   9   9      149.85      213.62     28.63 o 
   3   9   9     1276.24     1222.41     75.20 o 
  -3  10   9      491.48      521.23    113.19 o 
  -2  10   9     1354.17     1320.71     65.21 o 
  -1  10   9      392.93      408.15     48.31 o 
   0  10   9      393.11      356.69     46.49 o 
   1  10   9     1257.70     1261.27     54.38 o 
   2  10   9      861.16      960.29     50.52 o 
   3  10   9      152.78      200.72     47.41 o 
  -2  11   9      671.51      601.34     48.53 o 
  -1  11   9      401.90      407.20     51.31 o 
   0  11   9     3196.32     2985.79    103.48 o 
   1  11   9        0.75       10.40     23.22 o 
   2  11   9       79.18       39.28     31.40 o 
  -2  12   9       60.37       68.63     33.81 o 
  -1  12   9      182.56      211.37    112.06 o 
   0  12   9      151.22      190.86     34.53 o 
   1  12   9       41.49       31.17     31.01 o 
   2  12   9      274.70      240.11     40.92 o 
  -2  13   9      638.67      674.76    125.44 o 
  -1  13   9      463.71      432.80     59.12 o 
   0  13   9     3828.46     3751.53    203.18 o 
   1  13   9        1.87      -47.13     31.42 o 
  -1  14   9       44.37       16.96     45.92 o 
   0  14   9      123.84      100.75     38.55 o 
   1  14   9        7.33      -52.91     42.44 o 
  -4   0  10     1252.21     1314.93    146.68 o 
  -3   0  10     1572.87     1481.21    128.26 o 
  -2   0  10     2423.04     2264.53    143.22 o 
  -1   0  10     1155.30     1263.36     64.48 o 
   0   0  10      801.72      768.20     61.31 o 
   1   0  10     6449.59     6592.28    179.25 o 
   2   0  10      232.60      300.90     60.82 o 
   3   0  10       32.62      -12.89     38.20 o 
  -4   1  10        7.66       66.90     54.32 o 
  -3   1  10        2.07       18.21     40.77 o 
  -2   1  10        2.53       26.48     26.30 o 
  -1   1  10      472.76      436.16     27.21 o 
   0   1  10      104.71      104.21     19.26 o 
   1   1  10       48.77       63.42     16.10 o 
   2   1  10        2.42       19.64     26.16 o 
   3   1  10      512.44      581.64     43.35 o 
  -4   2  10      928.11      969.62     87.78 o 
  -3   2  10      841.19      918.22     71.04 o 
  -2   2  10     2008.98     2123.96     99.45 o 
  -1   2  10      493.73      536.71     30.72 o 
   0   2  10      689.27      694.26     36.54 o 
   1   2  10     5963.52     5935.46    116.39 o 
   2   2  10       40.97       54.47     20.89 o 
   3   2  10      236.19      259.87     34.02 o 
  -4   3  10      336.69      329.41     65.91 o 
  -3   3  10       23.31       37.99     61.41 o 
  -2   3  10      751.24      764.60     67.14 o 
  -1   3  10      915.30      901.84     42.42 o 
   0   3  10     1333.57     1421.12     50.79 o 
   1   3  10       49.88       50.10     20.58 o 
   2   3  10      932.02      874.87     42.46 o 
   3   3  10      758.60      820.02     49.53 o 
  -3   4  10       58.68      105.95     47.74 o 
  -2   4  10     2010.62     2033.43     97.22 o 
  -1   4  10      952.73      917.36     40.02 o 
   0   4  10       49.09       43.90     15.65 o 
   1   4  10     4772.87     4855.50    189.99 o 
   2   4  10        1.27       10.02     19.25 o 
   3   4  10       94.29      180.35     31.24 o 
  -3   5  10        1.52       -0.53     27.72 o 
  -2   5  10     1606.14     1431.19     80.92 o 
  -1   5  10     3810.38     3768.24    114.57 o 
   0   5  10      340.84      351.87     28.95 o 
   1   5  10       25.17       29.96     19.68 o 
   2   5  10     2068.33     1995.40     62.67 o 
   3   5  10     1085.37     1219.73     63.52 o 
  -3   6  10        1.75       78.24     38.31 o 
  -2   6  10      211.75      182.14     41.60 o 
  -1   6  10      224.07      226.34     29.06 o 
   0   6  10      130.62      159.90     23.39 o 
   1   6  10     1008.37      961.47     46.68 o 
   2   6  10      355.61      334.06     33.26 o 
   3   6  10      389.81      443.45     48.48 o 
  -3   7  10      133.28      119.45     44.02 o 
  -2   7  10     1162.28     1097.65     73.35 o 
  -1   7  10     3103.36     3023.97     98.77 o 
   0   7  10     1639.54     1633.42     51.23 o 
   1   7  10      426.08      377.33     32.93 o 
   2   7  10      711.46      740.62     51.67 o 
   3   7  10     1911.50     1868.46     67.54 o 
  -3   8  10      390.14      355.69     57.78 o 
  -2   8  10       27.29        0.69     30.98 o 
  -1   8  10      273.55      287.37     33.82 o 
   0   8  10      540.55      510.74     30.23 o 
   1   8  10      101.10       98.41     22.01 o 
   2   8  10      387.19      401.92     41.97 o 
   3   8  10      122.08      147.60     35.74 o 
  -3   9  10        1.22      -63.97     42.65 o 
  -2   9  10      972.84      929.27     71.56 o 
  -1   9  10     1752.34     1701.99    115.24 o 
   0   9  10      788.88      771.68     73.75 o 
   1   9  10       12.33       -3.72     18.46 o 
   2   9  10     1519.06     1534.49    117.76 o 
  -2  10  10       67.48       33.31     37.89 o 
  -1  10  10      243.34      207.47     42.90 o 
   0  10  10     3149.18     2925.84    136.58 o 
   1  10  10       22.94        5.82     20.64 o 
   2  10  10     1693.82     1650.64     67.11 o 
  -2  11  10      138.66      101.11     45.20 o 
  -1  11  10      801.68      742.57     66.71 o 
   0  11  10      232.33      236.92     46.70 o 
   1  11  10        2.16       17.09     25.78 o 
   2  11  10      339.75      411.33     71.49 o 
  -2  12  10        8.13      -14.89     68.05 o 
  -1  12  10      124.87      148.90     86.93 o 
   0  12  10     2627.12     2523.79    141.46 o 
   1  12  10      528.81      523.42     51.64 o 
  -1  13  10       18.01       14.65     43.61 o 
   0  13  10        0.32       13.04     34.51 o 
   1  13  10        3.38      -44.00     35.14 o 
  -3   1  11      212.38      286.46     50.35 o 
  -2   1  11     3574.25     3750.77    148.62 o 
  -1   1  11     1239.75     1306.55     53.26 o 
   0   1  11      395.86      441.71     38.47 o 
   1   1  11     2953.63     2909.16     69.76 o 
   2   1  11     1058.15     1141.88     85.88 o 
   3   1  11     1923.28     1946.74     81.26 o 
  -3   2  11      124.14       62.65     41.87 o 
  -2   2  11       11.61        1.20     29.41 o 
  -1   2  11      540.27      544.48     39.05 o 
   0   2  11      144.57      177.02     23.20 o 
   1   2  11      730.09      760.56     43.41 o 
   2   2  11        8.80       -6.21     21.16 o 
   3   2  11      152.61      203.21     36.18 o 
  -3   3  11       74.77      103.71     62.47 o 
  -2   3  11     3490.40     3472.03    140.75 o 
  -1   3  11       17.25       17.48     21.61 o 
   0   3  11     1521.56     1475.43     54.24 o 
   1   3  11     2704.76     2829.36     84.24 o 
   2   3  11      284.71      314.28     30.32 o 
   3   3  11     1520.35     1486.26     67.22 o 
  -3   4  11      599.24      567.49     64.12 o 
  -2   4  11        3.87       39.33     32.19 o 
  -1   4  11      349.05      428.99     36.23 o 
   0   4  11     3451.08     3494.46    101.51 o 
   1   4  11      604.77      621.88     43.11 o 
   2   4  11       34.18       23.95     22.01 o 
   3   4  11      300.69      299.50     39.00 o 
  -3   5  11        0.17      -23.79     36.51 o 
  -2   5  11      678.09      712.24     62.44 o 
  -1   5  11       13.76        1.44     21.09 o 
   0   5  11      348.48      435.96     51.86 o 
   1   5  11     1198.38     1117.20     52.13 o 
   2   5  11      101.82       89.18     28.00 o 
   3   5  11     1352.39     1293.60     66.66 o 
  -3   6  11     1208.40     1067.08     84.50 o 
  -2   6  11       63.87       73.72     35.80 o 
  -1   6  11     1453.80     1440.63     64.38 o 
   0   6  11     2353.75     2314.00     73.49 o 
   1   6  11     2265.04     2274.15     75.66 o 
   2   6  11        1.61       -2.50     24.89 o 
   3   6  11      881.59     1015.68     58.99 o 
  -3   7  11      112.17       96.46     47.76 o 
  -2   7  11      163.60      225.64     44.63 o 
  -1   7  11      298.65      362.16     36.98 o 
   0   7  11      200.26      239.94     26.29 o 
   1   7  11       88.66      118.69     26.83 o 
   2   7  11       45.41       60.43     27.44 o 
  -3   8  11      434.44      406.25     63.45 o 
  -2   8  11      137.37      116.79     40.59 o 
  -1   8  11     1109.49     1138.89     59.96 o 
   0   8  11     2098.34     2028.36     60.85 o 
   1   8  11     1219.36     1302.49     50.71 o 
   2   8  11       13.74       24.80     28.55 o 
  -2   9  11      131.50      153.19     42.39 o 
  -1   9  11      881.40      791.97     67.08 o 
   0   9  11      257.99      308.61     34.86 o 
   1   9  11       88.02       61.24     22.96 o 
   2   9  11     1732.41     1808.53     71.99 o 
  -2  10  11        5.88       43.43     41.86 o 
  -1  10  11      210.68      195.42     46.27 o 
   0  10  11     1075.44      964.70     84.46 o 
   1  10  11      469.26      492.36     36.57 o 
   2  10  11       51.35       41.32     30.81 o 
  -2  11  11      359.54      352.09     91.20 o 
  -1  11  11     2383.90     2207.45    161.24 o 
   0  11  11      290.63      319.88     41.91 o 
   1  11  11       26.23       12.16     33.97 o 
  -1  12  11      135.24      115.62     48.71 o 
   0  12  11       68.21      105.03     50.28 o 
   1  12  11      272.36      268.86     45.20 o 
  -3   0  12      164.99      -44.62     50.74 o 
  -2   0  12      448.78      581.29     84.20 o 
  -1   0  12     1126.83     1187.74    106.86 o 
   0   0  12     4565.60     4583.51    166.48 o 
   1   0  12        7.90       35.21     25.96 o 
   2   0  12      100.77      140.58     48.86 o 
   3   0  12     1920.05     1985.85    115.66 o 
  -3   1  12      204.53      275.14     50.21 o 
  -2   1  12       87.88       80.28     35.90 o 
  -1   1  12        3.04       -8.87     27.25 o 
   0   1  12       59.89       84.27     22.02 o 
   1   1  12       93.45       86.97     37.26 o 
   2   1  12       73.13       66.86     28.63 o 
   3   1  12        2.27      -18.45     31.77 o 
  -3   2  12      698.45      650.98     70.92 o 
  -2   2  12     1229.20     1325.83     81.22 o 
  -1   2  12      697.19      770.34     62.44 o 
   0   2  12     3270.90     3400.03     95.36 o 
   1   2  12        1.06        4.74     21.55 o 
   2   2  12        3.12        8.52     26.16 o 
   3   2  12     2401.39     2544.83     91.63 o 
  -3   3  12      502.78      529.26     73.51 o 
  -2   3  12      972.59      881.57     68.63 o 
  -1   3  12       21.59       37.63     24.03 o 
   0   3  12      165.07      164.21     26.46 o 
   1   3  12     1117.22     1202.37     55.10 o 
   2   3  12      475.27      485.18     43.16 o 
  -3   4  12      168.78      195.97     52.87 o 
  -2   4  12      589.56      630.42     74.44 o 
  -1   4  12      123.34      181.00     30.44 o 
   0   4  12     2859.51     2934.62     86.90 o 
   1   4  12      665.89      692.58     57.49 o 
   2   4  12      288.38      328.91     37.63 o 
  -3   5  12      711.54      821.69     92.52 o 
  -2   5  12     1050.55     1273.45     84.06 o 
  -1   5  12      488.97      466.75     52.65 o 
   0   5  12      508.13      533.32     52.53 o 
   1   5  12     1720.72     1659.83     73.83 o 
   2   5  12     1291.69     1267.28     62.26 o 
  -2   6  12      319.97      369.49     53.64 o 
  -1   6  12       66.67       92.81     27.72 o 
   0   6  12      352.67      423.07     41.05 o 
   1   6  12       15.00       10.36     24.01 o 
   2   6  12        2.21       22.05     29.90 o 
  -2   7  12     1507.22     1433.23    178.17 o 
  -1   7  12      105.81      113.90     29.92 o 
   0   7  12      222.02      264.94     30.01 o 
   1   7  12     1827.82     1723.28    115.57 o 
   2   7  12     1900.41     1809.65     75.75 o 
  -2   8  12        3.47      -14.78     40.44 o 
  -1   8  12      592.93      665.13     62.90 o 
   0   8  12       10.47       29.55     23.07 o 
   1   8  12      334.66      357.01     32.82 o 
   2   8  12      547.64      612.83     49.02 o 
  -2   9  12      807.77      680.29     69.98 o 
  -1   9  12      171.40      247.90     90.84 o 
   0   9  12      378.37      457.25     45.15 o 
   1   9  12     1426.32     1398.14     68.43 o 
  -1  10  12     1744.22     1662.96    100.67 o 
   0  10  12       67.42       82.05     41.72 o 
   1  10  12      825.45      894.49     59.20 o 
  -1  11  12        3.11       54.41     47.82 o 
   0  11  12       40.88       39.01     44.11 o 
  -3   1  13     1564.88     1620.74    103.08 o 
  -2   1  13       79.13      120.62     40.88 o 
  -1   1  13        4.69       -7.97     30.31 o 
   0   1  13     2838.85     3044.11     90.57 o 
   1   1  13      623.83      623.76     49.29 o 
   2   1  13     1386.86     1424.19     69.00 o 
  -2   2  13      216.65      245.82     87.47 o 
  -1   2  13      331.71      474.39    134.63 o 
   0   2  13      571.19      569.59     38.86 o 
   1   2  13      340.77      390.75     38.21 o 
   2   2  13      132.10      137.06     35.13 o 
  -2   3  13       56.84       87.44     40.29 o 
  -1   3  13       76.51       72.33     34.58 o 
   0   3  13     2385.76     2381.35     78.52 o 
   1   3  13      462.97      483.57     40.28 o 
   2   3  13      690.39      760.91     61.31 o 
  -2   4  13      938.66     1023.19    114.88 o 
  -1   4  13     1454.69     1370.83     84.96 o 
   0   4  13       74.78      133.93     31.99 o 
   1   4  13       12.68      -20.25     25.06 o 
   2   4  13     1077.05     1020.88     61.37 o 
  -2   5  13        0.07        9.32     40.46 o 
  -1   5  13       90.52      122.22     39.32 o 
   0   5  13     1158.55     1135.94     64.20 o 
   1   5  13       25.56        9.07     29.76 o 
   2   5  13      941.04      890.40     58.15 o 
  -2   6  13      776.34      846.24    127.64 o 
  -1   6  13     1344.62     1503.95     91.04 o 
   0   6  13      719.21      671.83     51.15 o 
   1   6  13      180.04      198.30     34.92 o 
   2   6  13      883.96      941.76     61.24 o 
  -2   7  13      241.70      165.76     53.11 o 
  -1   7  13      271.81      289.22     76.50 o 
   0   7  13      113.49      155.42     46.14 o 
   1   7  13      230.31      189.27     36.52 o 
  -1   8  13     1258.31     1314.73     89.26 o 
   0   8  13      445.98      479.79     62.75 o 
   1   8  13       96.60      128.04     30.21 o 
  -1   9  13       67.64      -11.51     46.89 o 
   0   9  13      138.21       93.95     45.60 o 
  -2   0  14     1407.20     1687.72    144.48 o 
  -1   0  14     1172.49     1314.84    121.15 o 
   0   0  14      155.24      231.20     45.92 o 
   1   0  14      401.29      441.52     81.14 o 
   2   0  14     2027.02     2216.67    126.49 o 
  -2   1  14       14.06       -5.99     40.01 o 
  -1   1  14        4.43        5.12     35.60 o 
   0   1  14      227.20      267.39     32.51 o 
   1   1  14       26.32      -13.20     39.44 o 
  -2   2  14      365.25      403.81     60.05 o 
  -1   2  14     1822.51     1792.50    158.84 o 
   0   2  14      327.98      310.25     40.89 o 
   1   2  14       85.47      147.90     36.81 o 
  -2   3  14       14.81      123.37    101.81 o 
  -1   3  14      361.86      339.52     52.29 o 
   0   3  14      758.29      805.21     55.57 o 
   1   3  14      250.72      271.00     43.00 o 
  -2   4  14       63.33       23.50     42.73 o 
  -1   4  14      742.61      803.21    101.27 o 
   0   4  14       74.56       49.20     32.25 o 
   1   4  14        4.45        3.60     30.03 o 
  -1   5  14      631.87      569.46     93.65 o 
   0   5  14     1268.94     1249.01    146.13 o 
   1   5  14      888.62      854.19     55.40 o 
  -1   6  14      298.94      238.72     74.59 o 
   0   6  14      309.42      302.69     77.66 o 
   1   6  14      128.54      219.00     39.77 o 
  -1   7  14      919.78      863.00    113.51 o 
   0   7  14     1532.60     1577.28    101.71 o 
  -1   1  15     1929.98     1951.68    111.52 o 
   0   1  15      446.04      454.38     61.09 o 
   1   1  15      479.97      555.18    107.42 o 
  -1   2  15        0.39      -18.73     42.17 o 
   0   2  15      114.71      126.72     44.23 o 
  -1   3  15     1679.09     1784.18    127.33 o 
   0   3  15       79.44       55.73     44.90 o 
   0   4  15      245.21      307.29     72.88 o 
                                                 
